# Supplementary material for: Gains in QTL Detection Using an Ultra-High Density SNP Map Based on Population Sequencing Relative to Traditional RFLP/SSR Markers
Source: PLoS One. 2011 Mar 3;6(3):e17595. doi: 10.1371/journal.pone.0017595 (PMC3048400; doi:10.1371/journal.pone.0017595)
Supplement: Table S1 — Map information for the 220 polymorphic loci detected by RFLP/SSR markers for the 210 RILs from the Zhenshan 97/Minghui 63 cross. (XLS) [file pone.0017595.s003.xls]

## Sheet: RFLP_SSR_map
Table S1. Map information for the 220 polymorphic loci detected by RFLP/SSR markers for the 210 RILs from the Zhenshan 97/Minghui 63 cross.
Marker	Chromosome	Physical position (Mb)	Genetic position (cM)
C161	1	0.198821	0
R753	1	1.89015	11.6065
G359	1	4.75379	32.9514
RG532	1	5.75976	40.7292
RM259	1	7.44564	52.4207
RM243	1	7.97072	62.7939
RG173	1	9.24743	74.587
C904	1	13.9024	97.5661
R2632	1	15.0065	99.8743
C39	1	18.1579	101.393
RM9	1	23.325	122.194
RM5	1	23.9714	129.587
RM237	1	26.8147	151.173
C922	1	28.3304	158.82
RG101	1	30.0656	165.146
G393	1	31.046	168.02
RM212	1	33.0535	180.527
C2340	1	34.4706	184.686
C86	1	37.7133	191.247
RG236	1	41.9679	230.203
C112	1	42.9533	239.797
R2510	2	0.535003	0
RM211	2	2.02068	12.0748
RG634	2	2.14243	13.0772
R1738	2	2.85025	15.3647
RM53	2	4.41406	36.5201
RZ599	2	6.91603	60.6031
R712	2	8.98464	68.1255
RZ324	2	10.0774	71.0335
RM29	2	15.5922	78.6189
R1843	2	17.0406	80.611
C777	2	18.2468	82.3229
RZ386	2	19.6466	89.7878
RM475	2	20.3989	92.9956
G1314a	2	21.7536	118.543
RM240	2	31.4971	302.285
RM213	2	34.6523	346.076
RM208	2	35.1358	349.931
RM207	2	35.3695	355.294
RM48	2	35.4258	360.413
RG520	2	35.6617	363.563
C1176	3	5.89724	0
C316	3	6.00135	3.11359
C63	3	8.4094	15.1563
RM232	3	9.75469	32.2595
RM282	3	12.4074	74.9031
RG393	3	15.0739	93.5256
G144	3	15.3353	94.4778
C1087	3	21.0788	105.147
RZ403	3	23.0883	109.423
R19	3	24.5949	121.201
C746	3	27.1277	135.636
C944	3	28.5274	148.286
R321	3	28.7127	149.269
RM55	3	29.0453	150.772
RM203	3	29.1692	158.698
RM200	3	34.0818	215.056
RM227	3	34.9252	224.731
R1925	3	35.4393	229.044
RM148	3	35.8359	237.229
C56	4	1.11616	0
C820	4	6.8981	11.6247
C933	4	12.6421	13.1225
RM119	4	21.2427	67.1504
C2807	4	22.2781	79.7055
RZ467	4	22.3666	79.9338
RM241	4	26.8574	101.242
G102	4	30.3348	119.502
RM255	4	30.7724	126.76
G235	4	31.4712	135.524
R78	4	31.8489	136.013
C1016	4	33.1314	141.215
C107	4	34.6929	162.595
RG620	4	34.6977	163.827
R830	5	1.11582	0
R3166	5	1.86136	6.59234
RG360	5	3.24073	15.3166
RM289	5	7.80774	43.2785
C734b	5	15.6254	51.037
RZ649	5	19.5454	72.8311
C624	5	21.3721	81.9351
RM274	5	26.8482	128.074
C246	5	26.9343	128.601
RM26	5	27.342	130.565
RM31	5	28.6107	142.498
C1447	5	28.7048	146.9
R2869	6	0.642734	0
C474	6	0.699379	0.477792
C952	6	1.35515	3.56309
R3139	6	1.37085	5.2443
Wx	6	1.76314	9.8137
C1496	6	2.09035	11.8341
C688	6	2.19836	12.7268
R1952a	6	2.26072	14.8835
R2749	6	2.57385	18.4923
C1368	6	2.65212	19.1764
R1962	6	2.6862	19.1764
C764	6	2.77046	20.4041
RM204	6	3.16838	35.907
RM225	6	3.4166	48.4418
RZ398	6	3.45949	48.4418
C226	6	3.53601	48.6705
R1014	6	4.79568	58.1586
RZ588	6	4.89625	60.9851
Y4073L	6	6.48545	68.5944
G200	6	6.48556	68.5944
R2147	6	6.52099	69.055
RZ667	6	6.92762	74.58
C751A	6	16.0425	95.6639
RG424	6	19.8131	100.641
R2549	6	24.9164	120.181
C962	6	28.6384	165.835
RZ242	6	28.9634	167.602
RG653	6	29.0197	168.083
G342	6	30.8227	203.718
RG528	7	1.53613	0
RG128	7	2.31669	3.99249
C1023	7	7.23218	47.0598
R1440	7	16.872	55.1319
RG678	7	18.2382	59.4161
RZ471	7	18.8409	65.033
RM336	7	21.8712	86.6531
RM70	7	22.7759	97.673
R1245	7	24.2921	107.007
RM234	7	25.4727	125.522
R1789	7	26.5271	134.566
RG333	8	4.10552	0
RM25	8	4.37746	5.54834
R902	8	4.68622	15.0158
C1121	8	5.32679	20.2223
R1629	8	7.60701	25.4109
C483	8	8.15686	28.7806
C347	8	16.5359	35.0017
RG978	8	17.4375	37.2635
R1394	8	18.9946	40.3589
G2132	8	19.0444	40.6758
R727	8	19.302	41.2992
L363A	8	19.7859	46.7038
RM223	8	20.6501	50.7294
RM210	8	22.4719	70.7936
RM149	8	24.7214	86.8409
RZ66	8	25.5906	92.7231
G1149	8	26.355	101.071
R2272	8	27.8808	113.999
C153B	9	1e-06	0
C734	9	1.61122	2.20883
R265	9	2.86452	2.50391
R543b	9	3.73144	2.70802
C1232	9	3.79422	3.92402
R1164	9	6.01599	6.19955
RZ698	9	7.2222	9.77215
RM219	9	7.88758	12.2314
R1687	9	8.34596	23.5979
C472	9	14.6484	115.859
RM257	9	17.7197	132.695
R2638	9	17.835	143.659
RM242	9	18.8101	161.392
RG570	9	19.9467	168.465
RM201	9	20.1743	183.913
RG667	9	20.4816	198.529
RM215	9	21.1891	204.447
RZ404	9	22.1947	215.705
C153A	10	0	0
RM222	10	2.61936	7.47974
R2174	10	5.50355	14.2248
C909A	10	8.44048	15.6411
RM239	10	9.62133	16.2105
C148	10	10.2305	16.8469
C1633	10	14.607	39.0616
C677	10	16.4105	48.8896
RM258	10	18.0143	55.2781
RM304	10	18.6556	63.1438
RG561	10	21.7769	112.743
R2625	10	21.8129	116.441
RM228	10	22.2432	121.342
C371	10	22.8664	124.18
C223	10	22.9259	124.414
RM20a	11	0.911723	0
C104	11	1.07036	0.217699
R3202	11	1.86797	10.0692
CDO127	11	2.23654	12.6126
R2918	11	2.44932	14.8738
C794	11	3.03338	20.4091
RG118	11	4.41393	34.4995
G44	11	9.95128	73.5214
G257	11	17.3538	78.7522
RM209	11	17.8083	81.8747
RG2	11	18.3188	88.7426
RM229	11	18.4079	90.0853
RM21	11	19.173	96.0265
CDO534	11	19.1888	97.603
RG103	11	20.3366	102.858
C1003B	11	21.4544	108.549
G4001	11	22.8164	120.889
RM254	11	23.7644	128.204
G389	11	25.6106	140.313
G181	11	26.2106	143.366
Y2668LA	11	26.3731	144.715
L1044	11	26.5539	145.12
Y6854L	11	26.9677	148.18
RM224	11	27.2016	150.611
R1506	11	27.532	151.621
Y6855RA	11	27.9873	152.137
R543a	11	28.3051	153.771
RZ536	11	28.4098	155.719
TEL3	11	28.5127	158.544
C732	12	0.606482	0
RM20b	12	0.970495	1.28539
R2672	12	3.88592	40.0028
R887	12	11.9146	69.0077
G1128a	12	12.8722	70.3835
RM179	12	14.4507	72.817
C996	12	15.7776	79.3282
RM511	12	17.3955	87.2672
G1314b	12	18.536	95.9883
R643	12	23.3569	132.851
C87	12	24.2174	138.737
R496	12	26.8626	158.694
C909B	12	26.883	161.305
RM17	12	26.9547	170.475
