# Supplementary material for: Gains in QTL Detection Using an Ultra-High Density SNP Map Based on Population Sequencing Relative to Traditional RFLP/SSR Markers
Source: PLoS One. 2011 Mar 3;6(3):e17595. doi: 10.1371/journal.pone.0017595 (PMC3048400; doi:10.1371/journal.pone.0017595)
Supplement: Table S2 — Map information for all 1,619 bins for the 210 RILs from the Zhenshan 97/Minghui 63 cross based on high quality SNPs obtained from population sequencing. (XLS) [file pone.0017595.s004.xls]

## Sheet: geno1619
Table S2. Map information for all 1,619 bins for the 210 RILs from the Zhenshan 97/Minghui 63 cross based on high quality SNPs obtained from population sequencing.
Bin	Chromosme	Start	Stop	Bin size (Mb)	Genetic map (cM)
Bin1	1	0	0.564928	0.564928	0
Bin2	1	0.564929	0.59867	0.033742	0.239809
Bin3	1	0.598671	0.922175	0.323505	0.722904
Bin4	1	0.922176	1.07484	0.152669	1.45284
Bin5	1	1.07485	1.14664	0.071799	2.43327
Bin6	1	1.14664	1.22101	0.074371	2.67308
Bin7	1	1.22101	1.31962	0.098607	4.69355
Bin8	1	1.31962	1.50608	0.18646	4.93336
Bin9	1	1.50608	1.55332	0.047241	5.6633
Bin10	1	1.55332	1.71509	0.161771	6.1464
Bin11	1	1.71509	1.73547	0.020377	7.38103
Bin12	1	1.73547	1.78324	0.047772	7.62084
Bin13	1	1.78324	1.94999	0.166752	8.35078
Bin14	1	1.94999	2.22499	0.274999	9.84342
Bin15	1	2.22499	2.38413	0.15914	11.3361
Bin16	1	2.38413	2.66906	0.284929	11.5759
Bin17	1	2.66906	2.75817	0.089105	11.8157
Bin18	1	2.75817	2.95827	0.2001	12.0555
Bin19	1	2.95827	3.44251	0.484246	13.2901
Bin20	1	3.44251	3.51706	0.074544	14.2706
Bin21	1	3.51706	3.58291	0.065854	14.5104
Bin22	1	3.58291	3.61445	0.031538	15.4908
Bin23	1	3.61445	3.66134	0.046894	15.9739
Bin24	1	3.66134	3.69584	0.034497	16.457
Bin25	1	3.69584	4.30677	0.610928	16.9401
Bin26	1	4.30677	4.41131	0.104541	22.179
Bin27	1	4.41131	4.54576	0.134454	23.1594
Bin28	1	4.54576	4.5843	0.038541	23.3993
Bin29	1	4.5843	4.64461	0.060311	24.3797
Bin30	1	4.64462	4.74956	0.104941	24.8628
Bin31	1	4.74956	4.91519	0.165633	26.0974
Bin32	1	4.91519	5.02945	0.114259	26.5805
Bin33	1	5.02945	5.1667	0.137248	27.0636
Bin34	1	5.1667	5.24939	0.082699	30.477
Bin35	1	5.2494	5.31907	0.069678	30.7168
Bin36	1	5.31907	5.3736	0.05453	31.1999
Bin37	1	5.3736	5.40752	0.03392	31.683
Bin38	1	5.40752	5.4882	0.080676	32.9176
Bin39	1	5.4882	5.67735	0.189148	33.6476
Bin40	1	5.67735	5.74667	0.069326	33.8874
Bin41	1	5.74667	5.76147	0.014794	34.1272
Bin42	1	5.76147	5.91896	0.157496	34.6103
Bin43	1	5.91896	6.04017	0.121203	34.8501
Bin44	1	6.04017	6.21515	0.174984	35.0899
Bin45	1	6.21515	6.23179	0.016636	35.3297
Bin46	1	6.23179	6.27198	0.040194	36.0596
Bin47	1	6.27198	6.53142	0.259445	36.2994
Bin48	1	6.53143	6.5969	0.065478	36.7825
Bin49	1	6.5969	6.79112	0.194221	37.2656
Bin50	1	6.79113	7.39196	0.600833	38.2461
Bin51	1	7.39196	8.38092	0.988966	49.8361
Bin52	1	8.38092	8.68904	0.308119	52.9622
Bin53	1	8.68904	8.79722	0.108175	53.6921
Bin54	1	8.79722	9.18549	0.388275	53.9319
Bin55	1	9.18549	9.22142	0.035925	54.415
Bin56	1	9.22142	9.38667	0.165252	54.6548
Bin57	1	9.38667	9.71179	0.325125	61.2169
Bin58	1	9.7118	9.87893	0.167136	61.4567
Bin59	1	9.87893	10.4806	0.60166	62.9494
Bin60	1	10.4806	10.5882	0.107607	63.9298
Bin61	1	10.5882	10.6166	0.028386	64.4129
Bin62	1	10.6166	10.721	0.104404	64.6527
Bin63	1	10.721	10.9239	0.202894	65.1358
Bin64	1	10.9239	10.9634	0.039552	65.3756
Bin65	1	10.9634	11.5592	0.595815	66.356
Bin66	1	11.5592	12.0872	0.527995	70.9663
Bin67	1	12.0872	12.189	0.101746	71.9468
Bin68	1	12.189	12.3659	0.176956	72.1866
Bin69	1	12.3659	12.6591	0.293183	74.4771
Bin70	1	12.6591	12.6847	0.025527	74.7169
Bin71	1	12.6847	12.7716	0.086964	75.2
Bin72	1	12.7716	13.278	0.506428	76.1804
Bin73	1	13.278	13.5316	0.253571	76.4202
Bin74	1	13.5316	13.9476	0.415988	76.66
Bin75	1	13.9476	14.0403	0.092651	76.8998
Bin76	1	14.0403	14.1171	0.076837	77.1396
Bin77	1	14.1171	14.2525	0.135373	77.3794
Bin78	1	14.2525	14.3622	0.109766	77.6192
Bin79	1	14.3622	14.485	0.122783	78.3492
Bin80	1	14.485	14.5288	0.043764	78.589
Bin81	1	14.5288	14.6236	0.094854	79.5694
Bin82	1	14.6236	15.2944	0.670794	79.8092
Bin83	1	15.2944	15.4917	0.197288	80.5392
Bin84	1	15.4917	17.6079	2.11619	80.779
Bin85	1	17.6079	18.3312	0.723257	81.0188
Bin86	1	18.3312	18.379	0.047856	81.7487
Bin87	1	18.379	18.4083	0.029328	81.9885
Bin88	1	18.4083	18.5285	0.120205	82.2283
Bin89	1	18.5285	18.7778	0.249223	82.7114
Bin90	1	18.7778	19.1991	0.421308	83.6918
Bin91	1	19.1991	19.3	0.100899	83.9317
Bin92	1	19.3	19.5158	0.215801	84.4148
Bin93	1	19.5158	19.5503	0.034537	84.6546
Bin94	1	19.5503	19.9701	0.419744	84.8944
Bin95	1	19.9701	20.3437	0.373614	85.1342
Bin96	1	20.3437	20.4351	0.09146	85.374
Bin97	1	20.4351	20.4632	0.028056	85.8571
Bin98	1	20.4632	20.4784	0.015254	86.3402
Bin99	1	20.4784	20.5566	0.078162	87.0701
Bin100	1	20.5566	20.9226	0.365974	87.8001
Bin101	1	20.9226	20.9413	0.018719	88.2832
Bin102	1	20.9413	21.1853	0.244025	88.523
Bin103	1	21.1853	22.0225	0.83719	90.2775
Bin104	1	22.0225	22.5357	0.51315	98.6302
Bin105	1	22.5357	22.5762	0.040541	98.87
Bin106	1	22.5762	22.6509	0.074682	99.1098
Bin107	1	22.6509	22.7226	0.07175	99.3497
Bin108	1	22.7226	22.7793	0.056691	99.8328
Bin109	1	22.7793	22.8362	0.056916	100.073
Bin110	1	22.8362	22.8911	0.054882	100.556
Bin111	1	22.8911	22.9879	0.09679	100.795
Bin112	1	22.9879	23.0812	0.09332	101.279
Bin113	1	23.0812	23.2314	0.150144	102.009
Bin114	1	23.2314	23.2398	0.00844	102.492
Bin115	1	23.2398	23.4548	0.21495	102.731
Bin116	1	23.4548	23.6235	0.168777	103.461
Bin117	1	23.6235	23.6766	0.053013	103.701
Bin118	1	23.6766	23.9204	0.243793	104.184
Bin119	1	23.9204	23.9727	0.052335	105.677
Bin120	1	23.9727	24.0741	0.101367	106.657
Bin121	1	24.0741	24.1845	0.110463	106.897
Bin122	1	24.1845	24.4035	0.218983	107.137
Bin123	1	24.4035	24.5618	0.15828	113.026
Bin124	1	24.5618	24.7674	0.205658	113.266
Bin125	1	24.7674	24.821	0.053609	113.996
Bin126	1	24.821	24.8671	0.046072	114.236
Bin127	1	24.8671	25.1238	0.256704	114.475
Bin128	1	25.1238	25.4511	0.327246	115.205
Bin129	1	25.4511	26.2425	0.791466	115.445
Bin130	1	26.2425	26.8317	0.589167	118.571
Bin131	1	26.8317	27.3241	0.492399	118.811
Bin132	1	27.3241	27.9967	0.67263	126.793
Bin133	1	27.9967	28.1103	0.113578	128.027
Bin134	1	28.1103	28.397	0.286707	128.267
Bin135	1	28.397	28.4423	0.045329	128.75
Bin136	1	28.4423	28.6146	0.172227	129.48
Bin137	1	28.6146	28.6661	0.051541	129.72
Bin138	1	28.6661	28.8257	0.159578	129.96
Bin139	1	28.8257	28.9561	0.13042	130.199
Bin140	1	28.9561	29.9846	1.02848	130.929
Bin141	1	29.9846	30.0769	0.092301	134.635
Bin142	1	30.0769	30.1543	0.077412	135.118
Bin143	1	30.1543	30.1925	0.038236	135.358
Bin144	1	30.1925	30.469	0.276491	136.088
Bin145	1	30.469	30.5007	0.031636	136.327
Bin146	1	30.5007	30.5458	0.045128	136.567
Bin147	1	30.5458	30.5623	0.016521	136.807
Bin148	1	30.5623	30.8899	0.327624	137.047
Bin149	1	30.8899	30.9723	0.082366	137.287
Bin150	1	30.9723	31.034	0.061705	137.526
Bin151	1	31.034	31.052	0.018032	137.766
Bin152	1	31.052	31.6526	0.600528	138.006
Bin153	1	31.6526	31.7016	0.049035	138.246
Bin154	1	31.7016	31.7504	0.048818	138.486
Bin155	1	31.7504	31.8535	0.103118	138.726
Bin156	1	31.8535	31.9555	0.102004	138.965
Bin157	1	31.9555	32.1057	0.150128	139.205
Bin158	1	32.1057	32.177	0.071332	139.688
Bin159	1	32.177	32.2427	0.065652	140.171
Bin160	1	32.2427	32.3239	0.081285	140.654
Bin161	1	32.3239	32.7183	0.394323	140.894
Bin162	1	32.7183	32.8963	0.178079	144.02
Bin163	1	32.8963	33.2848	0.388463	145.255
Bin164	1	33.2848	33.6169	0.332084	145.495
Bin165	1	33.6169	33.8419	0.225039	145.734
Bin166	1	33.8419	34.6824	0.840428	145.974
Bin167	1	34.6824	34.7441	0.061717	146.214
Bin168	1	34.7441	34.8597	0.115666	146.454
Bin169	1	34.8597	35.0747	0.21498	146.937
Bin170	1	35.0747	35.1336	0.058907	147.177
Bin171	1	35.1336	35.5416	0.407955	147.66
Bin172	1	35.5416	35.645	0.103434	148.143
Bin173	1	35.645	35.7735	0.128525	148.383
Bin174	1	35.7735	35.9648	0.191295	148.623
Bin175	1	35.9648	36.2703	0.305432	149.857
Bin176	1	36.2703	36.5383	0.267987	150.097
Bin177	1	36.5383	37.3316	0.793296	150.337
Bin178	1	37.3316	37.623	0.291455	152.357
Bin179	1	37.623	37.8354	0.212344	152.597
Bin180	1	37.8354	37.8598	0.0244	152.837
Bin181	1	37.8598	37.96	0.100228	153.077
Bin182	1	37.96	38.0755	0.115497	153.807
Bin183	1	38.0755	38.2006	0.125158	154.047
Bin184	1	38.2006	38.3431	0.142495	154.776
Bin185	1	38.3431	38.3669	0.023768	155.016
Bin186	1	38.3669	38.4177	0.050796	155.256
Bin187	1	38.4177	38.6312	0.21353	157.011
Bin188	1	38.6312	39.0215	0.390246	158.245
Bin189	1	39.0215	39.1086	0.087161	160.536
Bin190	1	39.1086	39.3506	0.241944	161.019
Bin191	1	39.3506	39.7818	0.431206	161.502
Bin192	1	39.7818	39.8198	0.038025	163.522
Bin193	1	39.8198	40.1186	0.298804	163.762
Bin194	1	40.1186	40.4698	0.351152	174.495
Bin195	1	40.4698	40.6398	0.170016	178.2
Bin196	1	40.6398	40.8938	0.253984	178.44
Bin197	1	40.8938	40.9613	0.067554	182.744
Bin198	1	40.9613	41.0889	0.127631	183.227
Bin199	1	41.0889	41.6946	0.605687	188.149
Bin200	1	41.6946	41.7636	0.068947	188.632
Bin201	1	41.7636	41.8206	0.057026	189.362
Bin202	1	41.8206	41.9703	0.149641	190.343
Bin203	1	41.9703	42.051	0.080705	190.826
Bin204	1	42.051	42.0693	0.01836	191.556
Bin205	1	42.0693	42.0888	0.019527	192.039
Bin206	1	42.0888	42.1814	0.092546	192.279
Bin207	1	42.1814	42.2123	0.030902	192.762
Bin208	1	42.2123	42.2491	0.036805	193.742
Bin209	1	42.2491	42.3148	0.065746	194.225
Bin210	1	42.3148	42.3738	0.058912	194.955
Bin211	1	42.3738	42.4224	0.04866	195.438
Bin212	1	42.4224	42.7818	0.359343	196.168
Bin213	1	42.7818	42.8825	0.100781	197.661
Bin214	1	42.8825	42.9286	0.046016	198.144
Bin215	1	42.9286	42.9571	0.028529	199.637
Bin216	1	42.9571	43.0648	0.107748	199.876
Bin217	1	43.0648	43.2689	0.204049	200.606
Bin218	2	0	0.105508	0.105508	0
Bin219	2	0.105509	0.212812	0.107304	0.239809
Bin220	2	0.212813	0.454496	0.241684	3.94521
Bin221	2	0.454497	0.494792	0.040296	4.67515
Bin222	2	0.494793	0.568358	0.073566	5.15824
Bin223	2	0.568359	0.703516	0.135158	5.39805
Bin224	2	0.703517	0.771271	0.067755	5.88115
Bin225	2	0.771272	0.831192	0.059921	6.36424
Bin226	2	0.831193	0.841463	0.010271	6.60405
Bin227	2	0.841464	0.981358	0.139895	7.58447
Bin228	2	0.981359	1.14698	0.165618	8.5649
Bin229	2	1.14698	1.19749	0.050511	8.80471
Bin230	2	1.19749	1.23578	0.038297	9.04452
Bin231	2	1.23578	1.31113	0.075345	9.28432
Bin232	2	1.31113	1.48705	0.175923	10.0143
Bin233	2	1.48705	1.64627	0.159213	10.7442
Bin234	2	1.64627	1.8482	0.201931	13.8702
Bin235	2	1.8482	2.0946	0.246401	14.3533
Bin236	2	2.0946	2.1048	0.010206	14.5931
Bin237	2	2.1048	2.57126	0.466458	15.3231
Bin238	2	2.57126	2.64711	0.075848	15.5629
Bin239	2	2.64711	2.78868	0.141573	16.046
Bin240	2	2.78868	2.82763	0.038952	17.0264
Bin241	2	2.82763	3.15037	0.322733	17.5095
Bin242	2	3.15037	3.22698	0.07661	17.7493
Bin243	2	3.22698	3.49291	0.265938	17.9891
Bin244	2	3.49292	4.02109	0.528171	32.3732
Bin245	2	4.02109	4.18009	0.159005	33.3536
Bin246	2	4.18009	4.26327	0.08318	33.5934
Bin247	2	4.26327	4.36713	0.103861	33.8333
Bin248	2	4.36713	4.6044	0.237268	34.8137
Bin249	2	4.6044	4.74883	0.144431	36.3063
Bin250	2	4.74883	4.88031	0.131479	36.5461
Bin251	2	4.88031	4.99276	0.112446	38.5666
Bin252	2	4.99276	5.06525	0.072495	38.8064
Bin253	2	5.06525	5.39862	0.333369	39.5364
Bin254	2	5.39862	5.89687	0.498246	47.1534
Bin255	2	5.89687	6.08665	0.189782	48.646
Bin256	2	6.08665	6.23566	0.149008	48.8858
Bin257	2	6.23566	6.38737	0.151715	49.1257
Bin258	2	6.38737	6.82307	0.435699	50.1061
Bin259	2	6.82307	7.02928	0.206212	54.1082
Bin260	2	7.02928	7.06758	0.038302	54.8382
Bin261	2	7.06759	7.26674	0.199159	55.078
Bin262	2	7.26674	7.36353	0.096782	55.8079
Bin263	2	7.36353	7.59011	0.226589	61.0469
Bin264	2	7.59011	7.83807	0.247955	61.5299
Bin265	2	7.83807	8.01502	0.176949	61.7698
Bin266	2	8.01502	8.72017	0.70515	62.0096
Bin267	2	8.72017	8.80997	0.089798	62.4927
Bin268	2	8.80997	8.89727	0.087299	62.7325
Bin269	2	8.89727	8.99892	0.101655	63.4624
Bin270	2	8.99892	9.14063	0.141707	63.7022
Bin271	2	9.14063	9.45724	0.316609	64.1853
Bin272	2	9.45724	9.59796	0.140726	64.6684
Bin273	2	9.59796	9.92393	0.32597	64.9082
Bin274	2	9.92393	10.1895	0.265546	65.148
Bin275	2	10.1895	10.7476	0.55808	66.1285
Bin276	2	10.7476	11.096	0.348437	67.6211
Bin277	2	11.096	12.0358	0.939834	67.8609
Bin278	2	12.0358	12.1005	0.064701	68.1007
Bin279	2	12.1005	15.858	3.75749	70.6654
Bin280	2	15.858	15.88	0.021984	71.1485
Bin281	2	15.88	16.0871	0.207046	71.3883
Bin282	2	16.0871	16.1468	0.059714	71.6281
Bin283	2	16.1468	16.2018	0.055041	71.8679
Bin284	2	16.2018	16.4537	0.251934	72.1077
Bin285	2	16.4537	16.5495	0.09572	72.3475
Bin286	2	16.5495	18.0646	1.51511	72.5873
Bin287	2	18.0646	18.1264	0.06179	73.0704
Bin288	2	18.1264	18.4615	0.335118	73.3102
Bin289	2	18.4615	18.5248	0.063352	73.55
Bin290	2	18.5248	18.6379	0.113032	73.7898
Bin291	2	18.6379	18.6907	0.052843	74.0297
Bin292	2	18.6907	18.7439	0.053149	74.7596
Bin293	2	18.7439	18.803	0.059138	74.9994
Bin294	2	18.803	19.0678	0.264848	75.7293
Bin295	2	19.0678	19.192	0.124161	77.222
Bin296	2	19.192	19.2326	0.040623	77.4618
Bin297	2	19.2326	19.2994	0.066798	77.7016
Bin298	2	19.2994	19.4969	0.19745	77.9414
Bin299	2	19.4969	19.5683	0.071396	78.1812
Bin300	2	19.5683	19.6446	0.076358	78.9112
Bin301	2	19.6446	19.6709	0.026291	79.151
Bin302	2	19.6709	19.7492	0.078296	79.6341
Bin303	2	19.7492	19.857	0.10775	79.8739
Bin304	2	19.857	19.9714	0.114445	80.357
Bin305	2	19.9714	20.0082	0.036747	81.0869
Bin306	2	20.0082	20.057	0.048852	81.57
Bin307	2	20.057	20.1023	0.045287	81.8098
Bin308	2	20.1023	20.2783	0.175966	82.2929
Bin309	2	20.2783	20.52	0.241783	82.776
Bin310	2	20.52	20.6688	0.148791	83.0158
Bin311	2	20.6688	28.6159	7.94711	136.016
Bin312	2	28.6159	28.7253	0.109354	136.746
Bin313	2	28.7253	29.1889	0.463623	137.229
Bin314	2	29.1889	29.3969	0.208015	138.721
Bin315	2	29.3969	29.4429	0.045926	138.961
Bin316	2	29.4429	29.5874	0.144529	139.444
Bin317	2	29.5874	29.9989	0.411519	139.684
Bin318	2	29.9989	30.5652	0.566328	140.665
Bin319	2	30.5652	30.614	0.048793	140.904
Bin320	2	30.614	30.7596	0.145564	141.885
Bin321	2	30.7596	30.7859	0.026285	142.125
Bin322	2	30.7859	31.0595	0.273587	143.617
Bin323	2	31.0595	31.2094	0.149908	145.11
Bin324	2	31.2094	31.2512	0.041778	145.593
Bin325	2	31.2512	31.3895	0.138331	145.833
Bin326	2	31.3895	31.5333	0.143849	146.316
Bin327	2	31.5333	31.5432	0.009834	146.556
Bin328	2	31.5432	31.5959	0.052712	146.795
Bin329	2	31.5959	31.6461	0.050265	147.525
Bin330	2	31.6461	31.9838	0.337701	147.765
Bin331	2	31.9838	32.2628	0.278921	148.005
Bin332	2	32.2628	33.4464	1.18358	149.24
Bin333	2	33.4464	33.7454	0.299013	156.147
Bin334	2	33.7454	33.7583	0.01293	156.387
Bin335	2	33.7583	33.9913	0.233027	157.88
Bin336	2	33.9913	34.1668	0.17548	161.006
Bin337	2	34.1668	34.2928	0.126047	161.986
Bin338	2	34.2928	34.3404	0.047554	162.469
Bin339	2	34.3404	34.3866	0.046189	162.709
Bin340	2	34.3866	34.4715	0.084959	163.192
Bin341	2	34.4716	34.5032	0.031627	163.675
Bin342	2	34.5032	34.5854	0.082227	163.915
Bin343	2	34.5854	34.7378	0.152415	164.155
Bin344	2	34.7378	34.8625	0.124686	166.445
Bin345	2	34.8625	34.9734	0.110879	166.685
Bin346	2	34.9734	35.1032	0.129832	167.168
Bin347	2	35.1032	35.1293	0.026053	167.651
Bin348	2	35.1293	35.1545	0.025225	169.672
Bin349	2	35.1545	35.2094	0.054892	169.912
Bin350	2	35.2094	35.2441	0.034695	170.395
Bin351	2	35.2441	35.323	0.078946	171.125
Bin352	2	35.323	35.3784	0.055376	171.364
Bin353	2	35.3784	35.4266	0.048164	174.208
Bin354	2	35.4266	35.7053	0.278719	174.447
Bin355	2	35.7053	35.7492	0.043906	174.93
Bin356	2	35.7492	35.9304	0.18119	175.414
Bin357	3	0	0.265185	0.265185	0
Bin358	3	0.265186	0.366923	0.101738	0.239809
Bin359	3	0.366924	0.529395	0.162472	0.969749
Bin360	3	0.529396	1.11549	0.586094	1.95017
Bin361	3	1.11549	1.84258	0.727094	10.681
Bin362	3	1.84258	1.87498	0.032395	11.1641
Bin363	3	1.87498	2.09634	0.221365	11.4039
Bin364	3	2.09634	2.15934	0.062997	12.3843
Bin365	3	2.15934	2.21278	0.053438	12.8674
Bin366	3	2.21278	2.32867	0.115896	14.8879
Bin367	3	2.32868	2.51181	0.183137	15.1277
Bin368	3	2.51181	2.63912	0.12731	15.3675
Bin369	3	2.63912	2.71975	0.080632	16.3479
Bin370	3	2.71975	3.12702	0.407266	16.5877
Bin371	3	3.12702	3.22269	0.095668	17.3177
Bin372	3	3.22269	3.27703	0.054341	20.1608
Bin373	3	3.27703	3.34248	0.065453	20.4006
Bin374	3	3.34248	3.48104	0.13856	20.6404
Bin375	3	3.48104	3.78101	0.29997	22.6609
Bin376	3	3.78101	4.58647	0.80546	35.1437
Bin377	3	4.58647	4.89362	0.307147	35.3835
Bin378	3	4.89362	5.51464	0.621017	37.6739
Bin379	3	5.51464	5.62087	0.106231	39.4285
Bin380	3	5.62087	5.86817	0.247309	40.1584
Bin381	3	5.86818	5.94154	0.073363	40.6415
Bin382	3	5.94154	6.03992	0.098384	40.8814
Bin383	3	6.03992	6.5955	0.55558	41.3644
Bin384	3	6.5955	7.87723	1.28172	42.3449
Bin385	3	7.87723	8.53363	0.656404	51.0757
Bin386	3	8.53363	8.65902	0.12539	52.0561
Bin387	3	8.65902	8.75077	0.091749	52.7861
Bin388	3	8.75077	8.78343	0.032658	53.0259
Bin389	3	8.78343	9.2424	0.458973	53.2657
Bin390	3	9.2424	9.256	0.013595	53.5055
Bin391	3	9.256	9.28027	0.024276	53.7453
Bin392	3	9.28027	9.3368	0.056528	53.9851
Bin393	3	9.3368	9.37238	0.035579	54.2249
Bin394	3	9.37238	9.42334	0.050961	54.4647
Bin395	3	9.42334	9.50714	0.083804	54.9478
Bin396	3	9.50714	9.52846	0.021314	55.4309
Bin397	3	9.52846	9.68986	0.161406	56.1609
Bin398	3	9.68986	9.98553	0.295662	56.4007
Bin399	3	9.98553	10.038	0.052443	58.4211
Bin400	3	10.038	10.0874	0.04946	58.6609
Bin401	3	10.0874	10.123	0.035582	58.9008
Bin402	3	10.123	10.1766	0.053617	59.1406
Bin403	3	10.1766	10.4353	0.258692	59.6237
Bin404	3	10.4353	10.777	0.341684	64.234
Bin405	3	10.777	10.972	0.195016	64.7171
Bin406	3	10.972	11.1758	0.203825	64.9569
Bin407	3	11.1758	11.3161	0.140261	65.1967
Bin408	3	11.3161	12.1143	0.798173	69.5004
Bin409	3	12.1143	12.563	0.448739	70.4808
Bin410	3	12.563	12.6704	0.1074	71.7155
Bin411	3	12.6704	12.8814	0.210988	72.1986
Bin412	3	12.8814	12.9931	0.111675	72.6817
Bin413	3	12.9931	13.0755	0.082454	73.1648
Bin414	3	13.0755	13.6546	0.579093	77.1669
Bin415	3	13.6546	13.7674	0.112802	77.65
Bin416	3	13.7674	13.9001	0.13272	78.1331
Bin417	3	13.9002	14.0748	0.174606	79.3677
Bin418	3	14.0748	14.2029	0.128103	82.2109
Bin419	3	14.2029	14.3478	0.144954	82.4507
Bin420	3	14.3478	14.5215	0.173647	83.9433
Bin421	3	14.5215	14.6006	0.079188	84.1831
Bin422	3	14.6006	14.7206	0.119954	84.4229
Bin423	3	14.7206	14.8626	0.141976	84.6627
Bin424	3	14.8626	14.8772	0.014663	85.1458
Bin425	3	14.8772	15.0202	0.142957	86.9004
Bin426	3	15.0202	15.1017	0.081501	87.6303
Bin427	3	15.1017	15.1533	0.05157	87.8701
Bin428	3	15.1533	15.3334	0.180136	88.11
Bin429	3	15.3334	15.3785	0.045058	88.3498
Bin430	3	15.3785	15.4773	0.098814	89.0797
Bin431	3	15.4773	15.5841	0.106785	89.5628
Bin432	3	15.5841	15.5968	0.012746	89.8026
Bin433	3	15.5968	15.8009	0.2041	91.8231
Bin434	3	15.8009	15.9019	0.100944	92.0629
Bin435	3	15.9019	16.1842	0.28234	92.3027
Bin436	3	16.1842	16.2243	0.040132	93.0326
Bin437	3	16.2243	16.4164	0.192123	93.2725
Bin438	3	16.4164	16.7171	0.300674	93.5123
Bin439	3	16.7171	16.9138	0.196671	93.7521
Bin440	3	16.9138	17.041	0.127227	93.9919
Bin441	3	17.041	17.1881	0.147109	94.2317
Bin442	3	17.1881	17.3752	0.187112	94.7148
Bin443	3	17.3752	17.4187	0.043429	94.9546
Bin444	3	17.4187	17.8348	0.416105	95.6845
Bin445	3	17.8348	18.075	0.24021	95.9243
Bin446	3	18.075	18.0812	0.006242	96.1641
Bin447	3	18.0812	21.2375	3.15631	96.404
Bin448	3	21.2375	22.4914	1.25391	96.6438
Bin449	3	22.4914	22.6198	0.12832	96.8836
Bin450	3	22.6198	22.7539	0.134109	97.1234
Bin451	3	22.7539	22.8841	0.130195	97.3632
Bin452	3	22.8841	23.4824	0.59836	98.0931
Bin453	3	23.4824	23.5691	0.086714	98.5762
Bin454	3	23.5691	23.6645	0.095338	99.0593
Bin455	3	23.6645	23.8035	0.138976	99.2991
Bin456	3	23.8035	23.8722	0.068786	99.5389
Bin457	3	23.8722	23.9687	0.096412	99.7787
Bin458	3	23.9687	24.0666	0.097911	100.262
Bin459	3	24.0666	24.4212	0.354651	100.992
Bin460	3	24.4212	24.4711	0.049886	107.554
Bin461	3	24.4711	24.6664	0.195282	107.794
Bin462	3	24.6664	24.6793	0.01292	108.034
Bin463	3	24.6793	25.1635	0.484204	109.014
Bin464	3	25.1635	25.3921	0.228544	112.719
Bin465	3	25.3921	25.4981	0.106051	112.959
Bin466	3	25.4981	25.6192	0.121049	113.199
Bin467	3	25.6192	25.8795	0.26038	114.954
Bin468	3	25.8795	25.9722	0.092652	115.934
Bin469	3	25.9722	26.2163	0.244149	116.174
Bin470	3	26.2163	26.3322	0.11588	116.414
Bin471	3	26.3322	26.4426	0.110431	118.704
Bin472	3	26.4426	26.5776	0.134995	118.944
Bin473	3	26.5776	26.6839	0.106228	120.178
Bin474	3	26.6839	26.7019	0.018059	120.418
Bin475	3	26.7019	26.724	0.022111	120.901
Bin476	3	26.724	26.7397	0.015635	121.141
Bin477	3	26.7397	26.9611	0.221451	122.122
Bin478	3	26.9611	27.021	0.059868	122.361
Bin479	3	27.021	27.1731	0.152093	122.601
Bin480	3	27.1731	27.242	0.068897	123.331
Bin481	3	27.242	27.4298	0.187807	123.571
Bin482	3	27.4298	27.4476	0.017832	124.551
Bin483	3	27.4476	27.5539	0.106256	124.791
Bin484	3	27.5539	27.6298	0.075964	126.026
Bin485	3	27.6298	27.6708	0.040991	127.006
Bin486	3	27.6708	27.778	0.107179	127.246
Bin487	3	27.778	27.8801	0.102127	128.226
Bin488	3	27.8801	28.1017	0.22156	128.466
Bin489	3	28.1017	28.192	0.090265	129.447
Bin490	3	28.192	28.2419	0.049939	129.687
Bin491	3	28.2419	28.2639	0.021996	129.926
Bin492	3	28.2639	28.4147	0.150801	130.166
Bin493	3	28.4147	28.4821	0.067412	130.406
Bin494	3	28.4821	28.511	0.028838	130.646
Bin495	3	28.511	28.5976	0.086611	131.88
Bin496	3	28.5976	28.6234	0.025856	132.12
Bin497	3	28.6234	28.6629	0.039515	132.36
Bin498	3	28.6629	28.7594	0.09643	132.6
Bin499	3	28.7594	29.0009	0.241566	132.84
Bin500	3	29.0009	29.1747	0.173749	133.323
Bin501	3	29.1747	29.2199	0.045253	134.053
Bin502	3	29.2199	29.3044	0.084512	134.292
Bin503	3	29.3044	29.4342	0.129765	134.776
Bin504	3	29.4342	29.5223	0.088087	135.259
Bin505	3	29.5223	29.587	0.06466	135.498
Bin506	3	29.587	29.6138	0.026815	135.738
Bin507	3	29.6138	29.6469	0.033119	135.978
Bin508	3	29.6469	29.7971	0.150204	136.461
Bin509	3	29.7971	29.8544	0.057315	136.944
Bin510	3	29.8544	29.9457	0.091249	137.427
Bin511	3	29.9457	29.9808	0.035096	138.408
Bin512	3	29.9808	30.2094	0.228671	138.648
Bin513	3	30.2094	30.2728	0.063353	139.131
Bin514	3	30.2728	30.3075	0.034764	139.371
Bin515	3	30.3075	30.3273	0.01975	139.61
Bin516	3	30.3273	30.3384	0.011105	141.103
Bin517	3	30.3384	30.4036	0.065224	141.343
Bin518	3	30.4036	30.527	0.123346	142.073
Bin519	3	30.527	30.6261	0.099143	142.313
Bin520	3	30.6261	30.9269	0.300764	142.796
Bin521	3	30.9269	31.4897	0.562828	143.035
Bin522	3	31.4897	31.6522	0.162543	151.766
Bin523	3	31.6522	32.0033	0.351096	152.249
Bin524	3	32.0033	32.0684	0.065102	152.489
Bin525	3	32.0684	32.2747	0.206258	153.219
Bin526	3	32.2747	32.6415	0.366836	157.221
Bin527	3	32.6415	32.8369	0.195347	158.202
Bin528	3	32.8369	33.123	0.286126	158.441
Bin529	3	33.123	33.8866	0.763592	159.676
Bin530	3	33.8866	34.8993	1.0127	177.246
Bin531	3	34.8993	34.9176	0.018322	177.976
Bin532	3	34.9176	34.9459	0.028238	178.706
Bin533	3	34.9459	35.1355	0.189589	179.686
Bin534	3	35.1355	35.2703	0.134825	180.667
Bin535	3	35.2703	35.2963	0.026006	180.907
Bin536	3	35.2963	35.3133	0.016987	182.141
Bin537	3	35.3133	35.4703	0.157011	182.381
Bin538	3	35.4703	35.5376	0.067357	182.621
Bin539	3	35.5376	35.5646	0.026946	182.861
Bin540	3	35.5646	35.5989	0.034361	183.841
Bin541	3	35.5989	35.6426	0.043686	184.081
Bin542	3	35.6426	35.6617	0.019059	185.315
Bin543	3	35.6617	35.7502	0.088499	185.555
Bin544	3	35.7502	35.796	0.045857	185.795
Bin545	3	35.796	35.9502	0.154111	186.035
Bin546	3	35.9502	36.085	0.134827	186.765
Bin547	3	36.085	36.1767	0.091729	187.248
Bin548	3	36.1767	36.4067	0.229977	187.488
Bin549	4	0	0.149849	0.149849	0
Bin550	4	0.14985	0.488657	0.338808	0.483096
Bin551	4	0.488658	0.518636	0.029979	1.21304
Bin552	4	0.518637	0.562414	0.043778	1.45284
Bin553	4	0.562415	0.642349	0.079935	2.18278
Bin554	4	0.64235	0.802874	0.160525	2.42259
Bin555	4	0.802875	1.00421	0.201332	2.6624
Bin556	4	1.00421	1.22425	0.220039	2.90221
Bin557	4	1.22425	1.2537	0.029453	3.14202
Bin558	4	1.2537	1.70867	0.454976	3.38183
Bin559	4	1.70867	1.81601	0.10734	4.11177
Bin560	4	1.81601	2.03618	0.220169	5.3464
Bin561	4	2.03618	2.3543	0.318115	5.58621
Bin562	4	2.3543	2.46532	0.111021	8.15087
Bin563	4	2.46532	2.49072	0.025404	8.63397
Bin564	4	2.49072	2.52755	0.036823	8.87378
Bin565	4	2.52755	2.88474	0.357194	9.11358
Bin566	4	2.88474	3.56047	0.675731	9.59668
Bin567	4	3.56047	3.57056	0.010085	10.3266
Bin568	4	3.57056	3.64518	0.074623	10.5664
Bin569	4	3.64518	3.95495	0.309774	10.8062
Bin570	4	3.95495	4.18428	0.229328	11.046
Bin571	4	4.18428	4.31918	0.134899	11.2859
Bin572	4	4.31918	4.36583	0.046645	11.5257
Bin573	4	4.36583	4.42143	0.0556	11.7655
Bin574	4	4.42143	4.58557	0.164145	12.2486
Bin575	4	4.58557	4.79659	0.211017	12.4884
Bin576	4	4.79659	4.91363	0.117043	12.7282
Bin577	4	4.91363	5.23717	0.323537	12.968
Bin578	4	5.23717	5.31148	0.074309	13.4511
Bin579	4	5.31148	5.48472	0.173241	13.9342
Bin580	4	5.48472	5.81556	0.330847	14.174
Bin581	4	5.81557	6.59349	0.777928	15.1544
Bin582	4	6.59349	6.93437	0.340879	15.3942
Bin583	4	6.93437	7.1034	0.169031	15.8773
Bin584	4	7.1034	7.37521	0.271803	16.1171
Bin585	4	7.37521	12.7126	5.33738	17.0976
Bin586	4	12.7126	13.2271	0.514548	18.5902
Bin587	4	13.2271	13.338	0.110865	18.83
Bin588	4	13.338	13.6165	0.278486	19.0698
Bin589	4	13.6165	13.9385	0.322043	19.3096
Bin590	4	13.9385	15.0746	1.13606	23.015
Bin591	4	15.0746	15.6621	0.587477	23.4981
Bin592	4	15.6621	15.7626	0.100548	23.7379
Bin593	4	15.7626	15.8762	0.113567	23.9777
Bin594	4	15.8762	16.5526	0.676454	27.3911
Bin595	4	16.5526	16.6936	0.140974	27.8742
Bin596	4	16.6936	16.9876	0.294023	32.7962
Bin597	4	16.9876	17.4125	0.424841	33.2793
Bin598	4	17.4125	17.6459	0.23341	33.5191
Bin599	4	17.6459	17.9123	0.266441	33.7589
Bin600	4	17.9123	18.0001	0.087731	33.9988
Bin601	4	18.0001	18.0252	0.025157	34.2386
Bin602	4	18.0252	18.0724	0.047169	34.4784
Bin603	4	18.0724	18.2251	0.152717	34.7182
Bin604	4	18.2251	18.3844	0.159253	34.958
Bin605	4	18.3844	18.4287	0.044325	35.1978
Bin606	4	18.4287	18.5925	0.163867	35.4376
Bin607	4	18.5925	18.6572	0.064635	35.6774
Bin608	4	18.6572	18.7668	0.109649	35.9172
Bin609	4	18.7668	18.9476	0.180817	36.6472
Bin610	4	18.9476	19.1061	0.158482	40.3526
Bin611	4	19.1061	19.1554	0.049236	40.5924
Bin612	4	19.1554	19.2729	0.117555	40.8322
Bin613	4	19.2729	19.3264	0.053486	41.072
Bin614	4	19.3264	19.3704	0.043995	41.3118
Bin615	4	19.3704	19.5192	0.148802	41.5516
Bin616	4	19.5192	19.6444	0.125161	46.7906
Bin617	4	19.6444	19.6513	0.006949	47.0304
Bin618	4	19.6513	20.546	0.894641	49.3208
Bin619	4	20.546	20.5918	0.04585	49.5606
Bin620	4	20.5918	20.8899	0.298131	53.8644
Bin621	4	20.8899	21.2461	0.35615	57.2778
Bin622	4	21.2461	21.3433	0.097226	57.7609
Bin623	4	21.3433	21.3682	0.024847	58.7413
Bin624	4	21.3682	21.4613	0.093122	59.2244
Bin625	4	21.4613	21.6147	0.153409	59.4642
Bin626	4	21.6147	21.6937	0.078974	59.704
Bin627	4	21.6937	21.7763	0.082594	59.9438
Bin628	4	21.7763	21.8251	0.048835	60.1836
Bin629	4	21.8251	21.8402	0.015129	61.4183
Bin630	4	21.8402	22.0001	0.159878	66.0286
Bin631	4	22.0001	22.1678	0.167652	66.7585
Bin632	4	22.1678	22.2603	0.092567	66.9983
Bin633	4	22.2603	22.4254	0.165071	67.4814
Bin634	4	22.4254	22.821	0.395619	67.9645
Bin635	4	22.821	23.0604	0.239388	68.9449
Bin636	4	23.0604	23.1017	0.041312	69.1847
Bin637	4	23.1017	23.1572	0.055493	71.4752
Bin638	4	23.1572	23.3157	0.158538	71.715
Bin639	4	23.3157	23.6589	0.343126	71.9548
Bin640	4	23.6589	24.0303	0.371442	74.2453
Bin641	4	24.0303	24.0664	0.036095	74.4851
Bin642	4	24.0664	24.3785	0.312089	74.7249
Bin643	4	24.3785	25.5432	1.16472	74.9647
Bin644	4	25.5432	25.8079	0.264655	82.2238
Bin645	4	25.8079	26.1134	0.305578	82.4636
Bin646	4	26.1134	26.3498	0.236341	82.7035
Bin647	4	26.3498	27.7987	1.44888	84.1961
Bin648	4	27.7987	27.8604	0.061739	85.6887
Bin649	4	27.8604	28.3136	0.453178	86.4187
Bin650	4	28.3136	28.9103	0.596691	90.4208
Bin651	4	28.9103	29.4937	0.583474	90.6606
Bin652	4	29.4937	29.8544	0.360686	92.1533
Bin653	4	29.8544	29.9001	0.045628	93.6459
Bin654	4	29.9001	29.9691	0.068994	93.8857
Bin655	4	29.9691	29.9878	0.01875	94.1255
Bin656	4	29.9878	30.1325	0.144712	94.6086
Bin657	4	30.1325	30.2958	0.163318	94.8485
Bin658	4	30.2958	30.38	0.084159	95.0883
Bin659	4	30.38	30.4286	0.048581	96.5809
Bin660	4	30.4286	30.6838	0.255228	96.8207
Bin661	4	30.6838	30.7058	0.021952	97.0605
Bin662	4	30.7058	30.9129	0.2071	98.5532
Bin663	4	30.9129	30.9829	0.070025	99.0363
Bin664	4	30.9829	31.1418	0.158948	100.271
Bin665	4	31.1418	31.2035	0.061624	100.511
Bin666	4	31.2035	31.2418	0.038332	100.751
Bin667	4	31.2418	31.2615	0.019744	101.731
Bin668	4	31.2615	31.3175	0.055998	101.971
Bin669	4	31.3175	31.3684	0.05089	102.211
Bin670	4	31.3684	31.4269	0.058489	102.694
Bin671	4	31.4269	31.4467	0.019803	103.177
Bin672	4	31.4467	31.4878	0.041076	103.417
Bin673	4	31.4878	31.818	0.33025	103.656
Bin674	4	31.818	31.9045	0.086514	104.139
Bin675	4	31.9046	31.9739	0.069333	104.379
Bin676	4	31.9739	32.011	0.037157	105.36
Bin677	4	32.011	32.1884	0.177329	105.843
Bin678	4	32.1884	32.2175	0.029091	106.083
Bin679	4	32.2175	32.2677	0.05021	106.322
Bin680	4	32.2677	32.47	0.202343	106.562
Bin681	4	32.47	32.5716	0.101597	106.802
Bin682	4	32.5716	33.2511	0.679464	109.645
Bin683	4	33.2511	33.4995	0.248395	109.885
Bin684	4	33.4995	34.1099	0.610404	115.124
Bin685	4	34.1099	34.4585	0.348622	125.033
Bin686	4	34.4585	34.4826	0.024124	126.267
Bin687	4	34.4826	34.7471	0.264522	126.507
Bin688	4	34.7471	35.2782	0.531085	127.237
Bin689	5	0	0.29034	0.29034	0
Bin690	5	0.290341	0.357556	0.067216	0.72994
Bin691	5	0.357557	0.504367	0.146811	1.45988
Bin692	5	0.504368	0.536496	0.032129	4.30302
Bin693	5	0.536497	0.662785	0.126289	4.54283
Bin694	5	0.662786	0.684455	0.02167	4.78264
Bin695	5	0.684456	0.876761	0.192306	6.01727
Bin696	5	0.876762	0.951799	0.075038	6.25708
Bin697	5	0.9518	1.15458	0.202781	6.49689
Bin698	5	1.15458	1.17106	0.016479	6.7367
Bin699	5	1.17106	1.25202	0.080959	7.71712
Bin700	5	1.25202	1.31235	0.060336	8.69754
Bin701	5	1.31235	1.45001	0.13766	9.67797
Bin702	5	1.45002	1.53213	0.082119	9.91778
Bin703	5	1.53213	1.72517	0.193041	11.9383
Bin704	5	1.72517	1.76307	0.037895	12.1781
Bin705	5	1.76307	1.79541	0.032344	12.4179
Bin706	5	1.79541	1.80272	0.007303	12.6577
Bin707	5	1.80272	1.92877	0.126049	12.8975
Bin708	5	1.92877	2.03062	0.101854	13.3806
Bin709	5	2.03062	2.04507	0.014449	13.8637
Bin710	5	2.04507	2.14167	0.096601	14.1035
Bin711	5	2.14167	2.18462	0.042951	14.3433
Bin712	5	2.18462	2.26477	0.080146	14.5831
Bin713	5	2.26477	2.33288	0.06811	14.8229
Bin714	5	2.33288	2.40178	0.068906	15.0627
Bin715	5	2.40178	2.46469	0.062909	15.5458
Bin716	5	2.46469	2.75307	0.28838	17.5663
Bin717	5	2.75307	2.99717	0.244096	17.8061
Bin718	5	2.99717	3.1037	0.106528	19.5607
Bin719	5	3.1037	3.17944	0.075749	19.8005
Bin720	5	3.17944	3.25481	0.075362	20.0403
Bin721	5	3.25481	3.43772	0.182916	20.2801
Bin722	5	3.43772	3.49661	0.058891	20.5199
Bin723	5	3.49661	3.56092	0.064304	22.0126
Bin724	5	3.56092	3.97303	0.412111	22.2524
Bin725	5	3.97303	4.1878	0.214771	26.2545
Bin726	5	4.1878	4.32276	0.13496	26.4943
Bin727	5	4.32276	4.77584	0.453079	28.2489
Bin728	5	4.77584	5.25251	0.476674	28.9788
Bin729	5	5.25251	5.37577	0.123259	29.7087
Bin730	5	5.37577	5.65148	0.275707	32.5519
Bin731	5	5.65148	6.002	0.350527	33.2818
Bin732	5	6.00201	6.21359	0.21158	33.5216
Bin733	5	6.21359	6.51092	0.297338	34.0047
Bin734	5	6.51092	6.73413	0.22321	35.4974
Bin735	5	6.73413	7.01376	0.279625	35.9805
Bin736	5	7.01376	8.26774	1.25399	42.5426
Bin737	5	8.26775	10.3515	2.08372	44.2972
Bin738	5	10.3515	14.3635	4.01208	44.7803
Bin739	5	14.3635	15.0065	0.642996	46.0149
Bin740	5	15.0065	15.8395	0.832975	46.7448
Bin741	5	15.8395	16.1058	0.266259	47.2279
Bin742	5	16.1058	16.1919	0.086119	47.4677
Bin743	5	16.1919	16.3373	0.145435	47.9508
Bin744	5	16.3373	16.4538	0.116492	48.4339
Bin745	5	16.4538	16.5045	0.050659	49.1639
Bin746	5	16.5045	16.5301	0.025645	49.4037
Bin747	5	16.5301	16.5591	0.028985	49.8868
Bin748	5	16.5591	16.5923	0.033177	50.3699
Bin749	5	16.5923	16.7299	0.137587	50.6097
Bin750	5	16.7299	16.7683	0.038386	50.8495
Bin751	5	16.7683	16.9485	0.1802	51.0893
Bin752	5	16.9485	17.1169	0.168468	51.3291
Bin753	5	17.1169	17.3776	0.26066	51.8122
Bin754	5	17.3776	17.9136	0.535973	52.5421
Bin755	5	17.9136	18.0951	0.181551	53.5226
Bin756	5	18.0951	18.35	0.254886	53.7624
Bin757	5	18.35	18.4164	0.06644	61.3794
Bin758	5	18.4164	18.5315	0.115086	62.1093
Bin759	5	18.5315	18.9077	0.376142	62.3491
Bin760	5	18.9077	18.9697	0.061991	63.0791
Bin761	5	18.9697	18.984	0.014374	63.3189
Bin762	5	18.984	19.0599	0.075829	65.0735
Bin763	5	19.0599	19.2124	0.152536	65.8034
Bin764	5	19.2124	19.4431	0.230698	66.2865
Bin765	5	19.4431	20.0616	0.618525	66.7696
Bin766	5	20.0616	20.1411	0.079482	67.0094
Bin767	5	20.1411	20.4018	0.260745	69.2999
Bin768	5	20.4018	20.6696	0.26772	69.5397
Bin769	5	20.6696	21.0269	0.35732	69.7795
Bin770	5	21.0269	21.2596	0.232744	75.3408
Bin771	5	21.2596	21.3537	0.09412	75.5806
Bin772	5	21.3538	21.3639	0.010145	75.8204
Bin773	5	21.3639	21.3748	0.010943	76.3035
Bin774	5	21.3748	21.8761	0.501251	76.5433
Bin775	5	21.8761	22.002	0.125945	77.5237
Bin776	5	22.002	22.1356	0.133524	77.7635
Bin777	5	22.1356	22.1536	0.018	79.5181
Bin778	5	22.1536	22.2713	0.117757	79.7579
Bin779	5	22.2713	22.3478	0.076513	79.9977
Bin780	5	22.3478	22.5022	0.154334	80.4808
Bin781	5	22.5022	22.5713	0.069143	80.7206
Bin782	5	22.5713	22.5972	0.025935	80.9604
Bin783	5	22.5972	22.8857	0.288501	81.9408
Bin784	5	22.8857	23.1171	0.231403	83.9613
Bin785	5	23.1171	23.2534	0.136221	84.2011
Bin786	5	23.2534	23.4683	0.214977	85.1816
Bin787	5	23.4683	23.7324	0.264018	86.6742
Bin788	5	23.7324	24.0354	0.303059	90.6763
Bin789	5	24.0354	24.0822	0.046773	91.1594
Bin790	5	24.0822	24.6555	0.573335	92.3941
Bin791	5	24.6555	25.2808	0.625244	92.8772
Bin792	5	25.2808	25.9025	0.621723	102.386
Bin793	5	25.9025	26.297	0.394508	102.869
Bin794	5	26.297	26.7779	0.480919	103.352
Bin795	5	26.7779	26.8638	0.085863	104.082
Bin796	5	26.8638	27.0165	0.15275	104.565
Bin797	5	27.0165	27.1812	0.164626	104.805
Bin798	5	27.1812	27.2334	0.052242	105.045
Bin799	5	27.2334	27.2994	0.066029	105.284
Bin800	5	27.2994	27.3812	0.081784	105.768
Bin801	5	27.3812	27.5202	0.139021	106.007
Bin802	5	27.5202	27.74	0.219737	106.247
Bin803	5	27.74	27.7838	0.043834	106.487
Bin804	5	27.7838	27.812	0.028178	107.467
Bin805	5	27.812	27.8531	0.041081	107.707
Bin806	5	27.8531	27.8776	0.024494	107.947
Bin807	5	27.8776	27.8987	0.021112	108.187
Bin808	5	27.8987	27.9545	0.055829	109.167
Bin809	5	27.9545	28.0189	0.064383	109.65
Bin810	5	28.0189	28.1278	0.108888	109.89
Bin811	5	28.1278	28.3329	0.20515	111.645
Bin812	5	28.3329	28.4963	0.163386	111.885
Bin813	5	28.4963	28.5863	0.090039	112.368
Bin814	5	28.5863	28.6155	0.029182	112.607
Bin815	5	28.6155	28.7988	0.183273	113.337
Bin816	5	28.7988	28.889	0.090222	114.067
Bin817	5	28.889	29.3894	0.5004	114.55
Bin818	5	29.3894	29.8948	0.505366	116.043
Bin819	6	0	0.271093	0.271093	0
Bin820	6	0.271094	0.397008	0.125915	0.72994
Bin821	6	0.397009	0.460999	0.063991	0.969749
Bin822	6	0.461	0.516443	0.055444	1.45284
Bin823	6	0.516444	0.605948	0.089505	2.18278
Bin824	6	0.605949	0.640178	0.03423	2.42259
Bin825	6	0.640179	0.795396	0.155218	2.90569
Bin826	6	0.795397	0.830142	0.034746	3.63563
Bin827	6	0.830143	1.04823	0.218092	3.87544
Bin828	6	1.04824	1.06228	0.014051	4.85586
Bin829	6	1.06229	1.20646	0.144175	5.09567
Bin830	6	1.20646	1.36556	0.159095	5.33548
Bin831	6	1.36556	1.51388	0.148327	5.81857
Bin832	6	1.51388	1.60505	0.091171	6.54851
Bin833	6	1.60505	1.631	0.025951	6.78832
Bin834	6	1.63101	1.67894	0.04794	7.02813
Bin835	6	1.67894	1.6984	0.019456	7.26794
Bin836	6	1.6984	1.77853	0.080128	7.75103
Bin837	6	1.77853	1.79777	0.019245	8.23413
Bin838	6	1.79777	1.85896	0.061188	8.96407
Bin839	6	1.85896	1.98487	0.125904	9.20388
Bin840	6	1.98487	2.08452	0.099653	9.44369
Bin841	6	2.08452	2.23452	0.150005	9.6835
Bin842	6	2.23452	2.29591	0.061391	10.6639
Bin843	6	2.29591	2.32488	0.028969	11.8986
Bin844	6	2.32488	2.41512	0.090234	12.1384
Bin845	6	2.41512	2.59163	0.176514	12.3782
Bin846	6	2.59163	2.74126	0.149631	12.618
Bin847	6	2.74126	2.76503	0.023767	12.8578
Bin848	6	2.76503	2.84592	0.080886	13.0976
Bin849	6	2.84592	2.8855	0.039583	13.8275
Bin850	6	2.8855	2.91183	0.026332	14.808
Bin851	6	2.91183	2.95107	0.039239	15.0478
Bin852	6	2.95107	3.05944	0.108371	15.5309
Bin853	6	3.05944	3.13198	0.072541	15.7707
Bin854	6	3.13198	3.29115	0.159164	16.2538
Bin855	6	3.29115	3.36311	0.071966	16.4936
Bin856	6	3.36311	3.56153	0.198416	17.2235
Bin857	6	3.56153	3.58099	0.019462	17.9535
Bin858	6	3.58099	3.95055	0.369558	18.1933
Bin859	6	3.95055	4.02244	0.071891	18.4331
Bin860	6	4.02244	4.49804	0.475602	26.0501
Bin861	6	4.49804	4.77697	0.278926	28.3406
Bin862	6	4.77697	4.84227	0.065306	29.5752
Bin863	6	4.84227	4.86836	0.026089	29.815
Bin864	6	4.86836	5.00428	0.135917	30.0548
Bin865	6	5.00428	5.04374	0.039464	30.2946
Bin866	6	5.04374	5.16407	0.120329	30.5344
Bin867	6	5.16407	5.24333	0.079263	30.7743
Bin868	6	5.24334	5.36074	0.117403	31.0141
Bin869	6	5.36074	5.49225	0.131513	31.744
Bin870	6	5.49225	5.6123	0.120046	32.9786
Bin871	6	5.6123	6.47867	0.866379	34.2133
Bin872	6	6.47868	6.56971	0.091032	38.517
Bin873	6	6.56971	6.65005	0.080347	40.2716
Bin874	6	6.65006	6.764	0.113946	40.7547
Bin875	6	6.764	6.78184	0.017844	42.5092
Bin876	6	6.78184	6.92703	0.145189	42.749
Bin877	6	6.92703	7.09117	0.164138	42.9888
Bin878	6	7.09117	7.11632	0.025147	43.4719
Bin879	6	7.11632	7.1746	0.058287	44.2019
Bin880	6	7.17461	7.2157	0.041096	45.1823
Bin881	6	7.2157	7.31678	0.101077	45.4221
Bin882	6	7.31678	7.63839	0.32161	48.5481
Bin883	6	7.63839	7.69894	0.060554	48.7879
Bin884	6	7.69894	7.80606	0.107115	49.7684
Bin885	6	7.80606	7.91452	0.108464	50.0082
Bin886	6	7.91452	8.26264	0.348118	50.7381
Bin887	6	8.26264	8.31798	0.055337	50.9779
Bin888	6	8.31798	8.39223	0.074257	51.2177
Bin889	6	8.39223	8.45255	0.060312	51.7008
Bin890	6	8.45255	8.76359	0.31104	51.9406
Bin891	6	8.76359	9.11693	0.353344	52.1804
Bin892	6	9.11693	9.36949	0.252563	52.4202
Bin893	6	9.36949	9.6535	0.284009	52.9033
Bin894	6	9.6535	9.88781	0.234311	58.1423
Bin895	6	9.88781	10.3679	0.480074	58.6254
Bin896	6	10.3679	10.696	0.328125	59.86
Bin897	6	10.696	10.8225	0.126459	60.3431
Bin898	6	10.8225	11.0705	0.248018	60.5829
Bin899	6	11.0705	11.4594	0.388876	60.8227
Bin900	6	11.4594	12.0207	0.561352	61.3058
Bin901	6	12.0207	12.49	0.469291	61.5456
Bin902	6	12.49	13.7244	1.23436	68.4532
Bin903	6	13.7244	13.827	0.102592	68.693
Bin904	6	13.827	15.7272	1.90024	68.9328
Bin905	6	15.7272	15.808	0.080753	69.1726
Bin906	6	15.808	16.936	1.12802	69.4124
Bin907	6	16.936	18.1506	1.21459	72.5384
Bin908	6	18.1506	19.4921	1.34151	73.2683
Bin909	6	19.4921	19.5769	0.084868	75.2888
Bin910	6	19.5769	19.7064	0.129425	75.5286
Bin911	6	19.7064	19.796	0.089601	75.7684
Bin912	6	19.796	19.8647	0.068709	76.2515
Bin913	6	19.8647	20.1864	0.321726	76.9815
Bin914	6	20.1864	20.2601	0.073715	77.2213
Bin915	6	20.2601	20.4674	0.207294	77.9512
Bin916	6	20.4674	20.9728	0.505349	78.191
Bin917	6	20.9728	21.0816	0.108799	78.4308
Bin918	6	21.0816	21.2814	0.199877	78.9139
Bin919	6	21.2814	21.4961	0.214642	80.9344
Bin920	6	21.4961	21.5317	0.035646	81.1742
Bin921	6	21.5317	21.7173	0.185589	81.414
Bin922	6	21.7173	22.1143	0.396954	82.144
Bin923	6	22.1143	22.2321	0.117883	84.1644
Bin924	6	22.2321	22.5315	0.299322	84.4043
Bin925	6	22.5315	22.828	0.296522	84.6441
Bin926	6	22.828	23.0411	0.213147	85.1272
Bin927	6	23.0411	23.0855	0.044323	85.6103
Bin928	6	23.0855	23.124	0.038546	85.8501
Bin929	6	23.124	23.3565	0.232541	87.0847
Bin930	6	23.3565	23.5033	0.146733	88.0651
Bin931	6	23.5033	23.8882	0.384914	88.3049
Bin932	6	23.8882	23.9242	0.036	88.5447
Bin933	6	23.9242	24.0594	0.135259	91.6708
Bin934	6	24.0594	24.1465	0.087081	92.4007
Bin935	6	24.1465	24.3086	0.162102	92.6405
Bin936	6	24.3086	24.4336	0.124925	92.8803
Bin937	6	24.4336	24.6664	0.232849	93.3634
Bin938	6	24.6664	24.9151	0.24865	96.7768
Bin939	6	24.9151	25.0434	0.128389	97.0166
Bin940	6	25.0434	25.0895	0.046062	97.2564
Bin941	6	25.0895	25.2122	0.122742	98.7491
Bin942	6	25.2123	25.6232	0.410998	98.9889
Bin943	6	25.6232	26.2684	0.645189	102.991
Bin944	6	26.2684	26.4186	0.150214	104.226
Bin945	6	26.4187	26.8486	0.429991	104.465
Bin946	6	26.8486	27.7961	0.947492	105.7
Bin947	6	27.7961	27.9194	0.123233	116.433
Bin948	6	27.9194	28.0195	0.100174	116.916
Bin949	6	28.0195	28.4357	0.416175	122.805
Bin950	6	28.4357	28.4658	0.030119	123.288
Bin951	6	28.4658	28.4793	0.013423	123.528
Bin952	6	28.4793	28.629	0.149695	123.768
Bin953	6	28.629	28.6528	0.023888	124.251
Bin954	6	28.6528	28.8375	0.184644	125.486
Bin955	6	28.8375	28.9685	0.130988	125.725
Bin956	6	28.9685	29.0709	0.102412	125.965
Bin957	6	29.0709	29.134	0.063069	126.205
Bin958	6	29.134	29.194	0.059998	127.185
Bin959	6	29.194	29.4389	0.244939	127.425
Bin960	6	29.4389	29.5191	0.080162	127.908
Bin961	6	29.5191	29.5298	0.010757	128.148
Bin962	6	29.5298	29.5906	0.060749	128.388
Bin963	6	29.5906	29.671	0.080456	128.628
Bin964	6	29.671	29.808	0.136984	130.648
Bin965	6	29.808	30.2672	0.459223	132.141
Bin966	6	30.2672	30.4999	0.232715	144.173
Bin967	6	30.4999	31.2468	0.746853	144.413
Bin968	7	0	0.120061	0.120061	0
Bin969	7	0.120062	0.153901	0.03384	0.239809
Bin970	7	0.153902	0.307908	0.154007	0.479617
Bin971	7	0.307909	0.42731	0.119402	0.962713
Bin972	7	0.427311	0.441025	0.013715	1.20252
Bin973	7	0.441026	0.635738	0.194713	1.93246
Bin974	7	0.635739	0.700889	0.065151	2.41556
Bin975	7	0.70089	0.821232	0.120343	2.89865
Bin976	7	0.821233	0.907694	0.086462	3.62859
Bin977	7	0.907695	0.91854	0.010846	3.8684
Bin978	7	0.918541	0.93869	0.02015	4.84882
Bin979	7	0.938691	1.1896	0.250909	5.08863
Bin980	7	1.1896	1.30197	0.112369	7.6533
Bin981	7	1.30197	1.7436	0.441636	7.89311
Bin982	7	1.74361	1.8336	0.089991	8.62305
Bin983	7	1.8336	2.11051	0.276913	8.86286
Bin984	7	2.11051	2.16986	0.059351	9.34595
Bin985	7	2.16986	2.22495	0.055088	10.0759
Bin986	7	2.22495	2.23514	0.010192	10.3157
Bin987	7	2.23514	2.31756	0.082419	10.7988
Bin988	7	2.31756	2.81709	0.499527	11.7792
Bin989	7	2.81709	2.95421	0.137125	25.6726
Bin990	7	2.95421	3.28287	0.328662	25.9124
Bin991	7	3.28287	3.78614	0.503272	27.4051
Bin992	7	3.78614	4.00695	0.220808	27.6449
Bin993	7	4.00695	4.97202	0.965064	28.128
Bin994	7	4.97202	6.02735	1.05534	45.6979
Bin995	7	6.02735	6.05551	0.028155	45.9377
Bin996	7	6.05551	6.71938	0.663874	46.4208
Bin997	7	6.71938	6.96239	0.243007	46.6606
Bin998	7	6.96239	7.12808	0.165693	50.074
Bin999	7	7.12808	7.15313	0.025047	50.3138
Bin1000	7	7.15313	7.20279	0.049666	50.5536
Bin1001	7	7.2028	7.26492	0.062123	50.7934
Bin1002	7	7.26492	7.59521	0.33029	51.5234
Bin1003	7	7.59521	8.40712	0.811909	52.2533
Bin1004	7	8.40712	8.75561	0.348492	54.0079
Bin1005	7	8.75561	8.93335	0.177743	54.2477
Bin1006	7	8.93335	9.3416	0.408246	54.7308
Bin1007	7	9.3416	12.7988	3.45717	54.9706
Bin1008	7	12.7988	15.4123	2.61357	55.2104
Bin1009	7	15.4123	16.1568	0.744484	60.4493
Bin1010	7	16.1568	16.6061	0.44927	60.6892
Bin1011	7	16.6061	16.614	0.007921	60.929
Bin1012	7	16.614	16.6647	0.050698	61.4121
Bin1013	7	16.6647	16.9634	0.298667	61.6519
Bin1014	7	16.9634	17.3385	0.375093	63.6723
Bin1015	7	17.3385	17.3888	0.050378	64.1554
Bin1016	7	17.3888	17.5253	0.13644	65.6481
Bin1017	7	17.5253	17.6911	0.165849	66.1312
Bin1018	7	17.6911	17.7571	0.065943	66.371
Bin1019	7	17.7571	17.8831	0.126045	66.6108
Bin1020	7	17.8831	18.1468	0.263683	66.8506
Bin1021	7	18.1468	18.3579	0.211122	67.0904
Bin1022	7	18.3579	18.8051	0.447133	67.5735
Bin1023	7	18.8051	19.2589	0.453875	69.3281
Bin1024	7	19.2589	20.1131	0.854198	76.2356
Bin1025	7	20.1131	20.2076	0.094501	77.4702
Bin1026	7	20.2076	21.1541	0.946451	82.7092
Bin1027	7	21.1541	21.2958	0.141754	83.4391
Bin1028	7	21.2958	21.6428	0.346948	84.4195
Bin1029	7	21.6428	21.9099	0.267075	87.8329
Bin1030	7	21.9099	22.0095	0.09966	88.0727
Bin1031	7	22.0095	22.3108	0.301283	88.5558
Bin1032	7	22.3108	23.1886	0.877787	98.0645
Bin1033	7	23.1886	23.8249	0.636303	98.7945
Bin1034	7	23.8249	23.8458	0.02093	100.549
Bin1035	7	23.8458	24.3933	0.54748	101.529
Bin1036	7	24.3933	24.6668	0.273511	103.55
Bin1037	7	24.6668	24.6963	0.029509	104.033
Bin1038	7	24.6963	24.7576	0.061315	104.273
Bin1039	7	24.7576	25.1369	0.37929	111.89
Bin1040	7	25.1369	25.3278	0.190922	112.13
Bin1041	7	25.3279	25.3607	0.03287	114.694
Bin1042	7	25.3607	25.5253	0.164567	114.934
Bin1043	7	25.5253	25.8456	0.320275	116.169
Bin1044	7	25.8456	25.9865	0.140924	117.661
Bin1045	7	25.9865	26.0434	0.056897	117.901
Bin1046	7	26.0434	26.2388	0.195409	118.384
Bin1047	7	26.2388	26.3271	0.08832	119.365
Bin1048	7	26.3271	26.6717	0.344571	121.929
Bin1049	7	26.6717	26.7214	0.049747	123.164
Bin1050	7	26.7214	26.7727	0.051238	123.404
Bin1051	7	26.7727	26.9289	0.156249	123.644
Bin1052	7	26.9289	27.6278	0.69888	125.398
Bin1053	7	27.6278	28.0568	0.428992	129.4
Bin1054	7	28.0568	28.0767	0.019916	129.64
Bin1055	7	28.0767	28.1516	0.074884	130.621
Bin1056	7	28.1516	28.4107	0.259077	131.351
Bin1057	7	28.4107	28.5564	0.145726	133.915
Bin1058	7	28.5564	29.6966	1.14024	135.408
Bin1059	8	0	0.453119	0.453119	0
Bin1060	8	0.45312	0.470029	0.01691	0.239809
Bin1061	8	0.47003	0.681515	0.211486	1.73246
Bin1062	8	0.681516	0.722193	0.040678	2.71288
Bin1063	8	0.722194	0.840006	0.117813	7.95183
Bin1064	8	0.840007	0.876055	0.036049	9.18646
Bin1065	8	0.876056	1.008	0.131949	9.42627
Bin1066	8	1.00801	1.02979	0.021784	9.66608
Bin1067	8	1.02979	1.06963	0.039844	9.90588
Bin1068	8	1.06963	1.28904	0.219408	10.1457
Bin1069	8	1.28904	2.46818	1.17914	23.5589
Bin1070	8	2.46818	2.7843	0.316124	25.0515
Bin1071	8	2.78431	2.98313	0.198828	25.5346
Bin1072	8	2.98313	3.01555	0.032417	25.7744
Bin1073	8	3.01555	3.05003	0.034484	26.0143
Bin1074	8	3.05003	3.12312	0.073084	26.2541
Bin1075	8	3.12312	3.1837	0.060584	26.7372
Bin1076	8	3.1837	3.32341	0.139712	26.977
Bin1077	8	3.32341	3.37768	0.05427	27.9574
Bin1078	8	3.37769	3.4591	0.081411	28.1972
Bin1079	8	3.4591	3.48766	0.028567	28.6803
Bin1080	8	3.48766	3.51277	0.025106	28.9201
Bin1081	8	3.51277	3.75707	0.244298	29.1599
Bin1082	8	3.75707	3.88651	0.129439	35.0491
Bin1083	8	3.88651	3.97258	0.086071	35.2889
Bin1084	8	3.97258	4.06566	0.09308	35.5287
Bin1085	8	4.06566	4.21218	0.146525	35.7685
Bin1086	8	4.21218	4.23698	0.024802	36.0083
Bin1087	8	4.23698	4.60963	0.372646	36.7382
Bin1088	8	4.60963	4.65941	0.049781	37.2213
Bin1089	8	4.65941	4.85591	0.196504	37.4611
Bin1090	8	4.85592	4.88852	0.032609	37.7009
Bin1091	8	4.88852	5.11553	0.227005	37.9408
Bin1092	8	5.11553	5.16853	0.052999	38.1806
Bin1093	8	5.16853	5.26436	0.095837	38.4204
Bin1094	8	5.26436	5.39318	0.128814	38.6602
Bin1095	8	5.39318	5.45994	0.066759	39.1433
Bin1096	8	5.45994	5.73717	0.277231	39.6264
Bin1097	8	5.73717	5.7854	0.04823	40.1095
Bin1098	8	5.7854	5.84038	0.054982	40.5926
Bin1099	8	5.84038	5.98221	0.141826	41.0757
Bin1100	8	5.98221	6.00154	0.019335	42.0561
Bin1101	8	6.00154	6.03994	0.038403	42.2959
Bin1102	8	6.03995	6.20682	0.166874	42.5357
Bin1103	8	6.20682	6.32044	0.113625	42.7755
Bin1104	8	6.32044	6.72382	0.403377	43.2586
Bin1105	8	6.72382	7.20678	0.482963	43.4984
Bin1106	8	7.20678	7.86149	0.654705	43.7382
Bin1107	8	7.86149	8.02744	0.165947	43.978
Bin1108	8	8.02744	8.51209	0.484657	44.2178
Bin1109	8	8.51209	8.57851	0.066414	44.4577
Bin1110	8	8.57851	8.94153	0.363026	44.6975
Bin1111	8	8.94153	8.97257	0.031036	45.1806
Bin1112	8	8.97257	8.98041	0.007838	45.4204
Bin1113	8	8.98041	9.35112	0.370711	46.655
Bin1114	8	9.35112	10.0778	0.726694	46.8948
Bin1115	8	10.0778	10.1657	0.087895	47.3779
Bin1116	8	10.1657	10.5392	0.373541	47.861
Bin1117	8	10.5392	14.4466	3.90732	48.3441
Bin1118	8	14.4466	15.3549	0.908377	50.9088
Bin1119	8	15.3549	16.5861	1.2312	51.3918
Bin1120	8	16.5861	16.6142	0.02809	52.6265
Bin1121	8	16.6142	16.8713	0.257041	52.8663
Bin1122	8	16.8713	16.8982	0.026894	53.1061
Bin1123	8	16.8982	17.3859	0.48775	53.5892
Bin1124	8	17.3859	17.4167	0.030743	53.829
Bin1125	8	17.4167	17.4277	0.011085	54.0688
Bin1126	8	17.4277	17.5765	0.14876	54.3086
Bin1127	8	17.5765	17.8926	0.31613	54.5484
Bin1128	8	17.8926	18.2821	0.389437	54.7882
Bin1129	8	18.2821	18.4125	0.130408	55.2713
Bin1130	8	18.4125	18.5088	0.096301	56.2518
Bin1131	8	18.5088	18.7809	0.272159	56.4916
Bin1132	8	18.7809	18.8319	0.050941	56.7314
Bin1133	8	18.8319	18.8676	0.035713	56.9712
Bin1134	8	18.8676	18.9395	0.071875	57.4543
Bin1135	8	18.9395	19.1941	0.254613	58.1842
Bin1136	8	19.1941	19.4493	0.255228	60.2047
Bin1137	8	19.4493	19.692	0.242699	60.9346
Bin1138	8	19.692	20.0985	0.40652	61.4177
Bin1139	8	20.0985	20.1999	0.101398	61.6575
Bin1140	8	20.1999	20.283	0.083052	61.8973
Bin1141	8	20.283	20.6204	0.337418	62.6273
Bin1142	8	20.6204	20.6955	0.075109	62.8671
Bin1143	8	20.6955	20.7138	0.018315	63.8475
Bin1144	8	20.7138	20.9234	0.209619	64.0873
Bin1145	8	20.9234	21.0778	0.154399	64.3271
Bin1146	8	21.0778	21.7837	0.705871	66.3476
Bin1147	8	21.7837	22.7725	0.988748	66.5874
Bin1148	8	22.7725	24.4019	1.6294	88.5002
Bin1149	8	24.4019	24.4257	0.023816	88.74
Bin1150	8	24.4257	24.9225	0.49677	93.9789
Bin1151	8	24.9225	25.3332	0.410765	94.2187
Bin1152	8	25.3332	25.4782	0.144936	97.6321
Bin1153	8	25.4782	25.5062	0.028046	98.1152
Bin1154	8	25.5062	25.6254	0.11924	98.355
Bin1155	8	25.6254	25.7647	0.139287	98.5948
Bin1156	8	25.7647	25.8998	0.13508	99.0779
Bin1157	8	25.8998	26.1059	0.206096	99.561
Bin1158	8	26.1059	26.1487	0.042824	104.483
Bin1159	8	26.1487	26.2518	0.10308	104.966
Bin1160	8	26.2518	26.2912	0.039429	105.206
Bin1161	8	26.2912	26.3241	0.032888	105.689
Bin1162	8	26.3241	26.3549	0.030776	105.929
Bin1163	8	26.3549	26.4386	0.083724	106.412
Bin1164	8	26.4386	26.518	0.079372	106.652
Bin1165	8	26.518	26.5942	0.076243	106.892
Bin1166	8	26.5942	26.727	0.132775	107.131
Bin1167	8	26.727	26.858	0.130945	107.861
Bin1168	8	26.858	26.9761	0.118145	110.426
Bin1169	8	26.9761	27.1616	0.18547	111.406
Bin1170	8	27.1616	27.3215	0.159904	112.136
Bin1171	8	27.3215	27.544	0.222526	113.371
Bin1172	8	27.544	27.582	0.037975	117.675
Bin1173	8	27.582	27.8243	0.242324	118.158
Bin1174	8	27.8243	27.9351	0.110799	118.641
Bin1175	8	27.9351	28.1179	0.182822	119.621
Bin1176	8	28.1179	28.4393	0.321387	120.351
Bin1177	9	0	0.134111	0.134111	0
Bin1178	9	0.134112	0.599218	0.465107	0.483096
Bin1179	9	0.599219	0.652794	0.053576	0.722904
Bin1180	9	0.652795	0.896571	0.243777	0.962713
Bin1181	9	0.896572	0.940764	0.044193	1.20252
Bin1182	9	0.940765	1.31825	0.377483	1.93246
Bin1183	9	1.31825	2.02124	0.702995	2.17227
Bin1184	9	2.02124	2.3327	0.311463	2.41208
Bin1185	9	2.33271	4.35208	2.01938	2.65189
Bin1186	9	4.35208	5.17263	0.82055	3.13498
Bin1187	9	5.17263	5.62964	0.457005	3.37479
Bin1188	9	5.62964	6.01514	0.385506	4.10473
Bin1189	9	6.01515	6.06568	0.050536	4.34454
Bin1190	9	6.06568	6.11777	0.052085	4.58435
Bin1191	9	6.11777	6.58624	0.468478	4.82416
Bin1192	9	6.58624	6.60393	0.017692	5.30725
Bin1193	9	6.60394	6.74692	0.142983	5.54706
Bin1194	9	6.74692	6.89991	0.152988	6.277
Bin1195	9	6.89991	6.93595	0.036046	6.51681
Bin1196	9	6.93595	7.08914	0.153187	7.75144
Bin1197	9	7.08914	7.13827	0.049132	7.99125
Bin1198	9	7.13827	7.75164	0.613368	8.47434
Bin1199	9	7.75164	7.82654	0.074899	8.71415
Bin1200	9	7.82654	7.96019	0.133649	9.69458
Bin1201	9	7.96019	8.00109	0.0409	10.1777
Bin1202	9	8.00109	8.15875	0.15766	10.9076
Bin1203	9	8.15875	8.51296	0.354211	11.1474
Bin1204	9	8.51296	8.61759	0.104628	11.3872
Bin1205	9	8.61759	8.72519	0.107601	11.627
Bin1206	9	8.72519	8.96014	0.234953	12.6075
Bin1207	9	8.96014	8.98715	0.027006	12.8473
Bin1208	9	8.98715	9.36766	0.380517	13.5772
Bin1209	9	9.36766	9.51861	0.150947	15.5977
Bin1210	9	9.51861	9.64293	0.124322	15.8375
Bin1211	9	9.64293	9.9391	0.296171	16.0773
Bin1212	9	9.9391	10.0172	0.078106	16.3171
Bin1213	9	10.0172	10.1586	0.141388	17.5517
Bin1214	9	10.1586	10.7474	0.588813	18.5322
Bin1215	9	10.7474	10.832	0.08461	18.772
Bin1216	9	10.832	11.2708	0.438774	21.6151
Bin1217	9	11.2708	12.2026	0.931819	21.8549
Bin1218	9	12.2026	14.3819	2.17933	59.9098
Bin1219	9	14.3819	14.8259	0.443965	60.6398
Bin1220	9	14.8259	14.8403	0.014386	61.1229
Bin1221	9	14.8403	14.9299	0.089617	61.3627
Bin1222	9	14.9299	15.0106	0.080648	61.8458
Bin1223	9	15.0106	15.4404	0.429794	62.8262
Bin1224	9	15.4404	15.5984	0.158031	63.066
Bin1225	9	15.5984	15.8167	0.218337	63.3058
Bin1226	9	15.8167	16.0387	0.221948	64.5404
Bin1227	9	16.0387	16.359	0.320372	64.7802
Bin1228	9	16.359	16.4135	0.054484	65.2633
Bin1229	9	16.4135	16.5186	0.105032	66.498
Bin1230	9	16.5186	16.7174	0.198804	70.8017
Bin1231	9	16.7174	17.0367	0.319291	71.2848
Bin1232	9	17.0367	17.2553	0.218621	71.7679
Bin1233	9	17.2553	17.4915	0.236206	72.0077
Bin1234	9	17.4915	17.5588	0.067326	72.4908
Bin1235	9	17.5588	17.6903	0.131526	72.7306
Bin1236	9	17.6903	17.793	0.102624	73.711
Bin1237	9	17.793	17.9047	0.111736	74.1941
Bin1238	9	17.9047	17.9372	0.03249	74.6772
Bin1239	9	17.9372	17.9982	0.060992	74.917
Bin1240	9	17.9982	18.1452	0.147006	75.647
Bin1241	9	18.1452	18.1583	0.013107	76.1301
Bin1242	9	18.1583	18.1783	0.020049	76.3699
Bin1243	9	18.1783	18.3061	0.127733	76.6097
Bin1244	9	18.3061	18.3625	0.05646	78.1023
Bin1245	9	18.3625	18.4311	0.068572	78.3421
Bin1246	9	18.4311	18.5105	0.079415	79.0721
Bin1247	9	18.5105	18.5793	0.06878	79.3119
Bin1248	9	18.5793	18.7357	0.156428	79.5517
Bin1249	9	18.7357	18.7662	0.030487	80.0348
Bin1250	9	18.7662	18.8176	0.051373	80.2746
Bin1251	9	18.8176	18.8986	0.080983	80.5144
Bin1252	9	18.8986	18.9286	0.030068	80.7542
Bin1253	9	18.9286	19.0096	0.080952	81.2373
Bin1254	9	19.0096	19.0686	0.059035	81.4771
Bin1255	9	19.0686	19.0992	0.030591	82.4575
Bin1256	9	19.0992	19.1762	0.076951	82.9406
Bin1257	9	19.1762	19.2399	0.063726	83.9211
Bin1258	9	19.2399	19.2704	0.030485	84.1609
Bin1259	9	19.2704	19.295	0.024591	84.644
Bin1260	9	19.295	19.45	0.155017	85.1271
Bin1261	9	19.45	19.5495	0.099556	85.6102
Bin1262	9	19.5495	19.8055	0.255921	86.0932
Bin1263	9	19.8055	20.0629	0.257484	86.3331
Bin1264	9	20.0629	20.2118	0.14887	86.5729
Bin1265	9	20.2118	20.2826	0.070811	86.8127
Bin1266	9	20.2826	20.3736	0.090993	87.2958
Bin1267	9	20.3736	20.4969	0.123322	87.5356
Bin1268	9	20.4969	20.548	0.051019	88.0187
Bin1269	9	20.548	20.5896	0.041631	88.2585
Bin1270	9	20.5896	20.8553	0.265716	88.9884
Bin1271	9	20.8553	20.8906	0.035321	89.7184
Bin1272	9	20.8906	21.0918	0.201196	89.9582
Bin1273	9	21.0918	21.1311	0.0393	91.4508
Bin1274	9	21.1311	21.1534	0.022283	91.6906
Bin1275	9	21.1534	21.1766	0.023228	91.9304
Bin1276	9	21.1766	21.2787	0.102115	92.1702
Bin1277	9	21.2787	21.3089	0.030106	92.4101
Bin1278	9	21.3089	21.372	0.06316	92.6499
Bin1279	9	21.372	21.3807	0.008719	92.8897
Bin1280	9	21.3807	21.5142	0.133513	93.3728
Bin1281	9	21.5142	21.5297	0.015431	93.6126
Bin1282	9	21.5297	21.5969	0.067254	94.0957
Bin1283	9	21.5969	21.639	0.042081	95.5883
Bin1284	9	21.639	21.7936	0.154569	95.8281
Bin1285	9	21.7936	21.9213	0.12769	96.0679
Bin1286	9	21.9213	22.1766	0.255318	102.975
Bin1287	9	22.1766	22.2012	0.024585	103.956
Bin1288	9	22.2012	22.2495	0.04829	104.196
Bin1289	9	22.2495	22.323	0.073578	104.435
Bin1290	9	22.323	22.3947	0.071678	104.675
Bin1291	9	22.3947	22.5494	0.154722	106.43
Bin1292	9	22.5494	23.0112	0.461797	107.16
Bin1293	10	0	0.774795	0.774795	0
Bin1294	10	0.774796	0.878316	0.103521	0.483096
Bin1295	10	0.878317	0.907617	0.029301	0.722904
Bin1296	10	0.907618	0.970214	0.062597	2.47747
Bin1297	10	0.970215	1.22748	0.257262	2.71728
Bin1298	10	1.22748	1.26465	0.037171	3.20037
Bin1299	10	1.26465	1.31542	0.050768	3.44018
Bin1300	10	1.31542	2.30125	0.985832	3.67999
Bin1301	10	2.30125	2.55648	0.255232	3.9198
Bin1302	10	2.55648	2.63593	0.079448	6.76294
Bin1303	10	2.63593	3.52401	0.888087	7.00275
Bin1304	10	3.52401	4.11449	0.590472	9.02323
Bin1305	10	4.11449	4.93825	0.823761	10.0037
Bin1306	10	4.93825	5.29407	0.355826	10.2435
Bin1307	10	5.29407	5.33433	0.040254	11.2239
Bin1308	10	5.33433	5.38537	0.051043	11.4637
Bin1309	10	5.38537	5.48248	0.097108	11.7035
Bin1310	10	5.48248	6.42216	0.939686	11.9433
Bin1311	10	6.42216	6.89053	0.468367	12.1831
Bin1312	10	6.89053	8.11342	1.22289	12.4229
Bin1313	10	8.11342	8.21416	0.100738	12.6627
Bin1314	10	8.21416	8.5028	0.288635	13.1458
Bin1315	10	8.5028	9.18909	0.686289	13.3856
Bin1316	10	9.18909	9.28646	0.097377	13.6254
Bin1317	10	9.28646	9.55906	0.272594	13.8653
Bin1318	10	9.55906	10.316	0.756988	14.1051
Bin1319	10	10.316	11.174	0.857972	14.835
Bin1320	10	11.174	11.367	0.193	15.0748
Bin1321	10	11.367	11.5238	0.156806	15.3146
Bin1322	10	11.5238	11.5656	0.041756	18.4406
Bin1323	10	11.5656	11.587	0.021376	18.6804
Bin1324	10	11.587	11.6459	0.058949	19.1635
Bin1325	10	11.6459	11.7105	0.064609	19.4034
Bin1326	10	11.7105	11.8219	0.11137	20.1333
Bin1327	10	11.8219	11.8573	0.035449	20.3731
Bin1328	10	11.8573	11.9438	0.086431	22.3936
Bin1329	10	11.9438	12.0011	0.057369	22.6334
Bin1330	10	12.0011	12.9032	0.90205	22.8732
Bin1331	10	12.9032	12.9788	0.075586	24.8937
Bin1332	10	12.9788	13.0389	0.060165	25.3768
Bin1333	10	13.0389	13.0852	0.046267	25.8599
Bin1334	10	13.0852	13.7274	0.642205	26.343
Bin1335	10	13.7274	13.7574	0.030005	27.3234
Bin1336	10	13.7574	13.9047	0.147304	27.5632
Bin1337	10	13.9047	14.1291	0.224432	29.0558
Bin1338	10	14.1291	14.3926	0.263485	29.5389
Bin1339	10	14.3926	14.4732	0.080578	33.2443
Bin1340	10	14.4732	14.5199	0.046721	33.4841
Bin1341	10	14.5199	14.5556	0.035655	33.724
Bin1342	10	14.5556	14.5699	0.014345	33.9638
Bin1343	10	14.5699	14.5782	0.008221	34.2036
Bin1344	10	14.5782	14.6481	0.069996	34.4434
Bin1345	10	14.6481	14.7653	0.11712	34.9265
Bin1346	10	14.7653	14.81	0.044763	36.681
Bin1347	10	14.81	14.9665	0.156482	36.9208
Bin1348	10	14.9665	15.6267	0.660225	37.1607
Bin1349	10	15.6267	15.799	0.172299	40.8661
Bin1350	10	15.799	16.001	0.201998	41.1059
Bin1351	10	16.001	16.1075	0.106435	42.0863
Bin1352	10	16.1075	16.1631	0.055592	42.3261
Bin1353	10	16.1631	16.1971	0.03399	43.3065
Bin1354	10	16.1971	16.3863	0.189237	43.5463
Bin1355	10	16.3863	16.6138	0.22755	44.0294
Bin1356	10	16.6138	16.88	0.266204	47.4428
Bin1357	10	16.88	17.3407	0.460672	47.6826
Bin1358	10	17.3407	17.3954	0.054688	47.9224
Bin1359	10	17.3954	17.8605	0.465084	49.4151
Bin1360	10	17.8605	18.0091	0.148662	49.8982
Bin1361	10	18.0091	18.198	0.188826	50.6281
Bin1362	10	18.198	18.5125	0.314543	51.8628
Bin1363	10	18.5125	18.5815	0.069013	53.6173
Bin1364	10	18.5815	18.7485	0.166924	56.7433
Bin1365	10	18.7485	18.849	0.100566	57.4733
Bin1366	10	18.849	19.1513	0.30228	57.7131
Bin1367	10	19.1513	19.3035	0.152214	61.1265
Bin1368	10	19.3035	19.6744	0.370931	61.3663
Bin1369	10	19.6744	19.8751	0.200675	63.931
Bin1370	10	19.8751	19.9338	0.058665	64.1708
Bin1371	10	19.9338	20.1979	0.264145	64.9007
Bin1372	10	20.1979	20.7526	0.55471	65.3838
Bin1373	10	20.7526	21.0865	0.333901	73.7365
Bin1374	10	21.0865	21.663	0.576456	73.9763
Bin1375	10	21.663	21.7159	0.052918	74.2161
Bin1376	10	21.7159	21.736	0.020127	78.5199
Bin1377	10	21.736	21.7951	0.05909	78.7597
Bin1378	10	21.7951	21.9178	0.122661	79.2428
Bin1379	10	21.9178	21.9857	0.067916	79.7259
Bin1380	10	21.9857	22.0703	0.08458	80.2089
Bin1381	10	22.0703	22.1722	0.101875	81.7016
Bin1382	10	22.1722	22.2139	0.041724	81.9414
Bin1383	10	22.2139	22.3039	0.089976	82.4245
Bin1384	10	22.3039	22.3822	0.078361	82.6643
Bin1385	10	22.3822	22.523	0.140764	83.6447
Bin1386	10	22.523	22.5812	0.058244	83.8845
Bin1387	10	22.5812	22.6596	0.07834	84.1244
Bin1388	10	22.6596	22.7973	0.137712	84.8543
Bin1389	10	22.7973	22.8383	0.040986	85.0941
Bin1390	10	22.8383	23.1348	0.296489	85.3339
Bin1391	11	0	0.222402	0.222402	0
Bin1392	11	0.222403	0.370981	0.148579	0.239809
Bin1393	11	0.370982	0.631793	0.260812	3.94521
Bin1394	11	0.631794	0.701593	0.0698	4.67515
Bin1395	11	0.701594	0.798594	0.097001	5.15824
Bin1396	11	0.798595	1.01361	0.215014	5.39805
Bin1397	11	1.01361	1.16538	0.151769	5.63786
Bin1398	11	1.16538	1.26707	0.101689	5.87767
Bin1399	11	1.26707	1.65658	0.389517	13.4947
Bin1400	11	1.65658	1.91148	0.254896	13.7345
Bin1401	11	1.91148	1.92767	0.016192	14.2176
Bin1402	11	1.92767	2.37376	0.446093	15.9722
Bin1403	11	2.37377	2.42561	0.051842	16.9526
Bin1404	11	2.42561	2.46967	0.044066	17.1924
Bin1405	11	2.46967	2.66093	0.191262	17.9223
Bin1406	11	2.66093	2.68523	0.024298	18.1622
Bin1407	11	2.68523	2.81551	0.13028	19.9167
Bin1408	11	2.81551	2.92291	0.107393	21.1514
Bin1409	11	2.92291	2.94921	0.0263	21.3912
Bin1410	11	2.94921	3.01548	0.066275	21.631
Bin1411	11	3.01548	3.10242	0.086941	21.8708
Bin1412	11	3.10242	3.17271	0.070288	22.1106
Bin1413	11	3.17271	3.57822	0.40551	23.091
Bin1414	11	3.57822	3.61344	0.035225	25.6557
Bin1415	11	3.61345	3.7597	0.14626	25.8955
Bin1416	11	3.7597	3.85683	0.097121	26.1353
Bin1417	11	3.85683	3.91115	0.054324	27.1157
Bin1418	11	3.91115	4.29017	0.379018	27.3555
Bin1419	11	4.29017	4.32424	0.034073	30.4815
Bin1420	11	4.32424	4.33934	0.015097	30.9646
Bin1421	11	4.33934	4.42218	0.082848	31.2044
Bin1422	11	4.42219	4.6924	0.270214	31.6875
Bin1423	11	4.6924	5.01554	0.323144	31.9274
Bin1424	11	5.01554	5.44325	0.427704	32.6573
Bin1425	11	5.44325	5.56275	0.119502	37.5793
Bin1426	11	5.56275	5.74729	0.184541	37.8191
Bin1427	11	5.74729	5.83241	0.085124	38.0589
Bin1428	11	5.83242	5.84379	0.011377	38.2987
Bin1429	11	5.84379	6.65548	0.811688	40.3192
Bin1430	11	6.65548	7.03414	0.378661	45.5581
Bin1431	11	7.03414	7.10992	0.07578	45.798
Bin1432	11	7.10992	7.4983	0.388383	46.0378
Bin1433	11	7.4983	7.58054	0.082235	46.2776
Bin1434	11	7.58054	7.66375	0.083216	46.5174
Bin1435	11	7.66376	7.81569	0.151936	49.3605
Bin1436	11	7.81569	7.85198	0.036286	50.3409
Bin1437	11	7.85198	7.94852	0.09654	50.5808
Bin1438	11	7.94852	8.85816	0.909642	52.0734
Bin1439	11	8.85816	9.00136	0.143203	52.3132
Bin1440	11	9.00136	9.0306	0.02924	52.7963
Bin1441	11	9.0306	9.29437	0.26377	53.0361
Bin1442	11	9.29437	9.44105	0.146677	53.2759
Bin1443	11	9.44105	9.58643	0.145378	53.5157
Bin1444	11	9.58643	9.72934	0.142909	53.9988
Bin1445	11	9.72934	9.76662	0.037288	54.9793
Bin1446	11	9.76662	10.0885	0.32189	56.4719
Bin1447	11	10.0885	10.6205	0.531999	56.7117
Bin1448	11	10.6205	10.6813	0.060747	57.1948
Bin1449	11	10.6813	10.9407	0.259396	57.4346
Bin1450	11	10.9407	11.6603	0.719691	57.6744
Bin1451	11	11.6603	11.9121	0.251713	57.9142
Bin1452	11	11.9121	13.8008	1.88874	58.154
Bin1453	11	13.8008	14.2308	0.429956	58.3938
Bin1454	11	14.2308	15.3871	1.15637	58.6337
Bin1455	11	15.3871	15.7447	0.357602	58.8735
Bin1456	11	15.7447	15.8885	0.143756	59.1133
Bin1457	11	15.8885	16.3132	0.424737	59.8432
Bin1458	11	16.3132	16.4601	0.146849	60.083
Bin1459	11	16.4601	16.5486	0.088489	60.3228
Bin1460	11	16.5486	17.0484	0.499891	61.5575
Bin1461	11	17.0485	17.1573	0.108838	62.2874
Bin1462	11	17.1573	17.3371	0.179796	62.5272
Bin1463	11	17.3371	17.806	0.468928	65.0919
Bin1464	11	17.806	17.8595	0.053463	65.3317
Bin1465	11	17.8595	17.8944	0.034923	65.5715
Bin1466	11	17.8944	17.965	0.070618	66.5519
Bin1467	11	17.965	18.1986	0.233582	67.5323
Bin1468	11	18.1986	18.3163	0.117746	68.5128
Bin1469	11	18.3163	18.4812	0.164847	69.2427
Bin1470	11	18.4812	18.7793	0.298063	69.4825
Bin1471	11	18.7793	18.8112	0.031957	70.4629
Bin1472	11	18.8112	18.8524	0.041149	70.7027
Bin1473	11	18.8524	18.8817	0.029326	71.4327
Bin1474	11	18.8817	19.0618	0.180145	71.6725
Bin1475	11	19.0618	19.0906	0.028805	71.9123
Bin1476	11	19.0906	19.1371	0.046441	73.1469
Bin1477	11	19.1371	19.2305	0.093416	75.4374
Bin1478	11	19.2305	19.4257	0.19516	76.4178
Bin1479	11	19.4257	19.4681	0.042431	77.9105
Bin1480	11	19.4681	19.5283	0.060173	78.1503
Bin1481	11	19.5283	19.6372	0.108909	78.3901
Bin1482	11	19.6372	20.0911	0.453968	78.6299
Bin1483	11	20.0911	20.1772	0.086098	79.113
Bin1484	11	20.1772	20.3377	0.160491	79.3528
Bin1485	11	20.3377	20.5883	0.250539	80.5874
Bin1486	11	20.5883	20.7668	0.178565	80.8272
Bin1487	11	20.7668	20.7876	0.020778	81.3103
Bin1488	11	20.7876	21.2564	0.468818	82.545
Bin1489	11	21.2564	21.2899	0.03351	83.0281
Bin1490	11	21.2899	21.5036	0.213642	83.2679
Bin1491	11	21.5036	21.5832	0.079617	83.9978
Bin1492	11	21.5832	21.7862	0.202963	84.4809
Bin1493	11	21.7862	22.0417	0.255541	84.964
Bin1494	11	22.0417	22.1405	0.098802	85.4471
Bin1495	11	22.1405	22.5471	0.406599	91.6698
Bin1496	11	22.5471	22.5858	0.038655	92.1529
Bin1497	11	22.5858	22.6078	0.022016	92.3927
Bin1498	11	22.6078	22.7659	0.158139	92.6325
Bin1499	11	22.7659	22.8001	0.034243	92.8723
Bin1500	11	22.8002	22.8951	0.094989	93.6023
Bin1501	11	22.8951	22.9354	0.040243	93.8421
Bin1502	11	22.9354	23.0415	0.106094	94.0819
Bin1503	11	23.0415	23.2648	0.22332	94.3217
Bin1504	11	23.2648	23.6538	0.389024	94.8048
Bin1505	11	23.6538	23.823	0.169157	95.7852
Bin1506	11	23.823	23.9835	0.16048	96.2683
Bin1507	11	23.9835	24.2489	0.265473	100.572
Bin1508	11	24.2489	24.3749	0.125983	101.552
Bin1509	11	24.3749	24.4422	0.067336	101.792
Bin1510	11	24.4423	24.5472	0.104941	102.032
Bin1511	11	24.5472	24.6584	0.111173	102.762
Bin1512	11	24.6584	24.6792	0.020841	103.492
Bin1513	11	24.6792	24.7027	0.023482	103.732
Bin1514	11	24.7027	24.7428	0.040124	103.972
Bin1515	11	24.7428	24.7596	0.016794	104.211
Bin1516	11	24.7596	24.7952	0.035585	106.776
Bin1517	11	24.7952	24.9775	0.18233	107.016
Bin1518	11	24.9775	25.1557	0.178192	107.256
Bin1519	11	25.1557	25.7934	0.637715	107.739
Bin1520	11	25.7934	25.9106	0.117147	107.979
Bin1521	11	25.9106	25.9574	0.046782	108.218
Bin1522	11	25.9574	25.9914	0.034077	108.458
Bin1523	11	25.9914	26.0318	0.040378	108.698
Bin1524	11	26.0318	26.1359	0.104076	109.181
Bin1525	11	26.1359	26.5112	0.375309	109.421
Bin1526	11	26.5112	26.5526	0.041414	109.904
Bin1527	11	26.5526	26.6448	0.092219	111.397
Bin1528	11	26.6448	26.7087	0.063848	111.636
Bin1529	11	26.7087	26.75	0.041322	111.876
Bin1530	11	26.75	26.7799	0.02987	112.606
Bin1531	11	26.7799	26.8196	0.039779	112.846
Bin1532	11	26.8196	26.8601	0.040419	113.329
Bin1533	11	26.8601	26.8827	0.022615	113.569
Bin1534	11	26.8827	27.3669	0.484187	114.052
Bin1535	11	27.3669	27.3797	0.012834	114.292
Bin1536	11	27.3797	27.9583	0.578596	115.272
Bin1537	11	27.9583	28.2497	0.291391	115.512
Bin1538	11	28.2497	28.2913	0.041627	116.242
Bin1539	11	28.2913	28.3444	0.053111	116.482
Bin1540	11	28.3444	28.5127	0.168239	116.722
Bin1541	12	0	0.724487	0.724487	0
Bin1542	12	0.724488	1.16468	0.440194	1.23463
Bin1543	12	1.16468	1.19108	0.026402	1.47444
Bin1544	12	1.19108	3.00926	1.81818	13.0645
Bin1545	12	3.00926	3.05556	0.046295	14.0449
Bin1546	12	3.05556	3.1338	0.078247	14.2848
Bin1547	12	3.1338	3.84184	0.708034	16.0393
Bin1548	12	3.84184	4.74794	0.906102	31.4377
Bin1549	12	4.74794	5.37827	0.630336	37.9998
Bin1550	12	5.37828	7.19993	1.82165	39.7543
Bin1551	12	7.19993	7.39207	0.192141	40.2374
Bin1552	12	7.39207	7.40769	0.015622	40.4772
Bin1553	12	7.40769	7.65101	0.243321	40.717
Bin1554	12	7.65101	7.92436	0.273351	42.4716
Bin1555	12	7.92436	8.85874	0.934382	42.7114
Bin1556	12	8.85875	9.80109	0.942345	42.9512
Bin1557	12	9.80109	10.7384	0.937305	43.191
Bin1558	12	10.7384	10.7582	0.019837	43.4308
Bin1559	12	10.7582	10.7707	0.012482	43.6707
Bin1560	12	10.7707	10.7986	0.027862	43.9105
Bin1561	12	10.7986	11.7757	0.977104	44.1503
Bin1562	12	11.7757	12.0618	0.286091	44.6334
Bin1563	12	12.0618	14.5457	2.48393	45.1165
Bin1564	12	14.5457	14.6744	0.128652	45.3563
Bin1565	12	14.6744	16.2554	1.58109	45.5961
Bin1566	12	16.2554	16.3638	0.108396	46.0792
Bin1567	12	16.3638	16.4612	0.097389	46.5623
Bin1568	12	16.4612	17.3983	0.937109	47.0454
Bin1569	12	17.3983	17.6082	0.209878	47.7753
Bin1570	12	17.6082	17.6349	0.026688	48.0151
Bin1571	12	17.6349	17.9551	0.320198	48.7451
Bin1572	12	17.9551	18.2433	0.288221	49.2281
Bin1573	12	18.2433	18.2997	0.056407	50.2086
Bin1574	12	18.2997	18.3612	0.061486	50.4484
Bin1575	12	18.3612	18.5917	0.23053	50.6882
Bin1576	12	18.5918	19.0872	0.495469	54.3936
Bin1577	12	19.0872	19.1598	0.072561	55.1235
Bin1578	12	19.1598	19.448	0.288219	55.8535
Bin1579	12	19.448	19.5337	0.0857	56.3366
Bin1580	12	19.5337	19.6771	0.143364	56.5764
Bin1581	12	19.6771	19.8196	0.142515	59.4195
Bin1582	12	19.8196	19.8839	0.064352	59.6593
Bin1583	12	19.8839	20.0223	0.13837	60.1424
Bin1584	12	20.0223	21.1451	1.12278	62.1629
Bin1585	12	21.1451	21.3292	0.184106	62.8928
Bin1586	12	21.3292	21.5904	0.261191	68.1318
Bin1587	12	21.5904	21.7276	0.137237	68.3716
Bin1588	12	21.7276	22.0178	0.290144	68.8547
Bin1589	12	22.0178	22.4478	0.430029	69.0945
Bin1590	12	22.4478	22.5634	0.115658	76.3536
Bin1591	12	22.5634	22.9364	0.372927	77.334
Bin1592	12	22.9364	23.0518	0.11545	77.5738
Bin1593	12	23.0518	23.3939	0.34206	77.8136
Bin1594	12	23.3939	23.4795	0.085591	81.519
Bin1595	12	23.4795	23.5806	0.101103	83.0117
Bin1596	12	23.5806	23.8865	0.305925	83.4948
Bin1597	12	23.8865	23.9002	0.01371	83.9779
Bin1598	12	23.9002	23.9664	0.066158	84.461
Bin1599	12	23.9664	24.0759	0.109523	84.9441
Bin1600	12	24.0759	24.1222	0.046319	86.6986
Bin1601	12	24.1222	24.4402	0.317949	87.1817
Bin1602	12	24.4402	24.5209	0.08074	87.4215
Bin1603	12	24.5209	24.5671	0.046177	87.6613
Bin1604	12	24.5671	24.7073	0.140259	87.9012
Bin1605	12	24.7073	24.8559	0.148531	91.9033
Bin1606	12	24.8559	25.2479	0.392023	92.1431
Bin1607	12	25.2479	25.2774	0.029561	93.1235
Bin1608	12	25.2774	25.3097	0.032208	93.3633
Bin1609	12	25.3097	25.3512	0.04151	94.0933
Bin1610	12	25.3512	25.6033	0.252095	96.1137
Bin1611	12	25.6033	25.6414	0.038158	96.8437
Bin1612	12	25.6414	25.8012	0.15978	97.0835
Bin1613	12	25.8012	26.0777	0.27646	104.343
Bin1614	12	26.0777	26.3217	0.244007	104.826
Bin1615	12	26.3217	26.3952	0.073497	105.066
Bin1616	12	26.3952	26.5215	0.126328	106.046
Bin1617	12	26.5215	26.6635	0.142015	106.286
Bin1618	12	26.6635	27.0159	0.352374	106.769
Bin1619	12	27.0159	27.4972	0.481336	109.333
