# Supplementary material for: Gains in QTL Detection Using an Ultra-High Density SNP Map Based on Population Sequencing Relative to Traditional RFLP/SSR Markers
Source: PLoS One. 2011 Mar 3;6(3):e17595. doi: 10.1371/journal.pone.0017595 (PMC3048400; doi:10.1371/journal.pone.0017595)
Supplement: Table S4 — QTLs identified for yield and yield-component traits in four trials from the RIL population of the Zhenshan 97/Minghui 63 cross using the ultra-high density SNP bin map. Trial 1, in 1997 from Xing et al [16] (Xing1997); Trial 2, in 1998 from Xing et al [16] (Xing1998); Trial 3, in 1998 from Hua et al [17]–[18] (Hua1998); Trial 4, in 1999 from Hua et al [17]–[18] (Hua1999). (XLS) [file pone.0017595.s006.xls]

## Sheet: qtl
Table S4. QTLs identified for yield and yield-component traits in four trials from the RIL population of the Zhenshan 97/Minghui 63 cross using the ultra-high density SNP bin map. Trial 1, in 1997 from Xing et al [16] (Xing1997); Trial 2, in 1998 from Xing et al [16] (Xing1998); Trial 3, in 1998 from Hua et al [17-18] (Hua1998); Trial 4, in 1999 from Hua et al [17-18] (Hua1999).
Trait	Trial	Bin	Chr	Position (cM)	LOD	Left (cM)	Right (cM)	Left (Mb)	Right (Mb)	Add	Var(%)
Yield/plant	1	Bin458	3	100.262	5.06329	97.3632	100.992	22.7539	24.4212	-0.678014	4.2768
	2	Bin164	1	145.495	6.33555	144.02	150.097	32.7183	36.5383	1.41664	11.6735
	4	Bin1007	7	54.9706	9.79451	54.0079	55.2104	8.40712	15.4123	3.47514	20.1411
Tillers/plant	2	Bin737	5	44.2972	5.25265	42.5426	49.1639	7.01376	16.5045	0.464479	6.48866
		Bin1017	7	66.1312	7.04179	63.6723	67.0904	16.9634	18.3579	-0.578923	11.6484
	3	Bin162	1	144.02	4.9712	140.171	147.66	32.177	35.5416	0.499402	7.29648
		Bin1358	10	47.9224	7.25054	43.3065	50.6281	16.1631	18.198	0.584721	10.8192
Grains/panicle	1	Bin52	1	52.9622	5.37341	38.2461	54.6548	6.79113	9.38667	6.48931	7.1939
		Bin452	3	98.0931	15.4897	98.0931	99.0593	22.8841	23.6645	-10.7408	21.6592
	2	Bin453	3	98.5762	14.3343	97.3632	99.0593	22.7539	23.6645	-7.64028	18.993
	3	Bin40	1	33.8874	5.04844	30.477	36.2994	5.1667	6.53142	5.67517	5.08345
		Bin452	3	98.0931	13.0651	97.1234	99.0593	22.6198	23.6645	-9.14785	15.4207
		Bin1004	7	54.0079	7.94981	51.5234	55.2104	7.26492	15.4123	7.05876	10.2917
	4	Bin40	1	33.8874	5.31834	32.9176	36.2994	5.40752	6.53142	6.20095	4.78115
		Bin446	3	96.1641	11.9691	94.2317	99.0593	17.041	23.6645	-9.47733	13.6989
		Bin1006	7	54.7308	12.6171	54.0079	55.2104	8.40712	15.4123	10.427	19.6681
1000-grain weight	1	Bin47	1	36.2994	8.27755	36.0596	49.8361	6.23179	8.38092	-0.76536	7.5079
		Bin435	3	92.3027	12.32	91.8231	94.2317	15.5968	17.1881	0.980869	18.9898
		Bin514	3	139.371	8.1007	138.408	139.61	29.9457	30.3273	0.778069	8.98995
		Bin729	5	29.7087	14.6016	29.7087	29.7087	5.25251	5.37577	-1.10579	15.4236
		Bin791	5	92.8772	4.91133	92.3941	92.8772	24.0822	25.2808	0.613156	5.63684
	2	Bin47	1	36.2994	5.84942	27.0636	36.2994	5.02945	6.53142	-0.639796	6.50301
		Bin172	1	148.143	6.73224	145.255	148.623	32.8963	35.9648	0.638279	5.43146
		Bin439	3	93.7521	20.2778	93.0326	94.2317	16.1842	17.1881	1.25645	21.8381
		Bin478	3	122.361	5.23025	118.944	123.571	26.4426	27.4298	0.634593	3.23819
		Bin729	5	29.7087	17.7459	29.7087	29.7087	5.25251	5.37577	-1.34041	20.5464
		Bin843	6	11.8986	5.9331	7.75103	13.8275	1.6984	2.8855	-0.636857	2.12083
		Bin905	6	69.1726	5.40225	68.4532	73.2683	12.49	19.4921	0.878826	8.16681
	3	Bin49	1	37.2656	7.57385	34.6103	49.8361	5.76147	8.38092	-0.792332	8.52904
		Bin172	1	148.143	5.10315	144.02	154.776	32.7183	38.3431	0.492839	3.90905
		Bin439	3	93.7521	15.7063	92.3027	94.2317	15.9019	17.1881	1.06699	20.1709
		Bin729	5	29.7087	18.5191	29.7087	29.7087	5.25251	5.37577	-1.20093	21.4133
		Bin1264	9	86.5729	5.66292	82.4575	89.7184	19.0686	20.8906	-0.614214	4.82875
	4	Bin49	1	37.2656	8.06116	36.0596	49.8361	6.23179	8.38092	-0.680591	8.06474
		Bin171	1	147.66	5.58214	145.255	148.623	32.8963	35.9648	0.675811	5.46659
		Bin439	3	93.7521	17.3288	92.0629	94.2317	15.8009	17.1881	1.20634	21.9996
		Bin729	5	29.7087	14.5157	29.7087	29.7087	5.25251	5.37577	-0.948339	16.6252
		Bin928	6	85.8501	7.70578	80.9344	88.5447	21.2814	23.9242	0.655117	6.52384
		Bin1008	7	55.2104	6.98235	54.2477	55.2104	8.75561	15.4123	0.707785	7.20514
		Bin1266	9	87.2958	5.12819	82.4575	89.7184	19.0686	20.8906	-0.47806	3.11982
