# Supplementary material for: Gains in QTL Detection Using an Ultra-High Density SNP Map Based on Population Sequencing Relative to Traditional RFLP/SSR Markers
Source: PLoS One. 2011 Mar 3;6(3):e17595. doi: 10.1371/journal.pone.0017595 (PMC3048400; doi:10.1371/journal.pone.0017595)
Supplement: Table S5 — QTLs identified for grain length and grain width for the data of 1998 and 2008 from the RIL population of the Zhenshan 97/Minghui 63 cross, using the RFLP/SSR map. (XLS) [file pone.0017595.s007.xls]

## Sheet: qtl_grain_zise
Table S5. QTLs identified for grain length and grain width for the data of 1998 and 2008 from the RIL population of the Zhenshan 97/Minghui 63 cross, using the RFLP/SSR map.
Trait	Closest Marker	Flanking markers	Chr.	LOD	Left (Mb)	Right (Mb)	Add	Var (%)
Grain length (1998)	RZ403	RZ403-R19	3	8.08336	23.09	24.59	0.405613	49.2971
	RM209	G257-RM209	11	5.41703	17.35	17.81	0.127364	3.95367
Grain length (2008)	C39	C39-RM9	1	5.01461	18.16	23.33	-0.12026	3.69037
	RZ403	C1087-RZ403	3	11.5746	21.08	23.09	0.419592	52.2424
Grain width (1998)	RM289	RG360-RM289	5	7.7806	3.24	7.81	-0.0652292	19.4634
	C734b	RM289-C734b	5	7.6055	7.81	15.63	-0.0467798	1.87953
Grain width (2008)	RM289	RG360-RM289	5	13.3102	3.24	7.81	-0.0678547	23.5767
	C734b	RM289-C734b	5	9.21961	7.81	15.63	-0.0551483	2.65687
