# Supplementary material for: Gains in QTL Detection Using an Ultra-High Density SNP Map Based on Population Sequencing Relative to Traditional RFLP/SSR Markers
Source: PLoS One. 2011 Mar 3;6(3):e17595. doi: 10.1371/journal.pone.0017595 (PMC3048400; doi:10.1371/journal.pone.0017595)
Supplement: Table S6 — Number of QTLs identified for yield and yield-component traits for the data of four trials from the RIL population of the Zhenshan 97/Minghui 63 cross using the RFLP/SSR (map1) and ultra-high density SNP bin (map2) maps, with LOD threshold 3.0. (XLS) [file pone.0017595.s008.xls]

## Sheet: qtl_LOD3.0
Table S6. Number of QTLs identified for yield and yield-component traits for the data of four trials from the RIL population of the Zhenshan 97/Minghui 63 cross using the RFLP/SSR (map1) and ultra-high density SNP bin (map2) maps, with LOD threshold 3.0.
	Yield/plant		Tillers/plant		Grains/panicle		Grain weight
	Map1	Map2	Map1	Map2	Map1	Map2	Map1	Map2
Xing1997a	1	2	3	3	1	5	5	6
Xing1998b	3	3	3	5	2	3	6	8
Hua1998c	2	1	3	4	5	5	7	9
Hua1999d	1	2	2	3	3	4	7	9
Replicable QTLse	1	1	3	5	3	3	7	8
a-c See footnotes of Table 3 for explanations
